# Supplementary material for: Wildtype heterogeneity contributes to clonal variability in genome edited cells
Source: Sci Rep. 2022 Oct 28;12:18211. doi: 10.1038/s41598-022-22885-8 (PMC9616811; doi:10.1038/s41598-022-22885-8)
Supplement: Supplementary file 3 — Supplementary Information 3. [file 41598_2022_22885_MOESM3_ESM.xlsx]

## Sheet: DEG Monoclonal vs Polyclonal WT
mgi_symbol	diff_of_zscores (log2 fold change)	FDR (Log10 transformed)												FDR
Cnnm1	-2.8504	6.3287												4.69137e-07
Inhbb	-2.627	2.27481												0.00531113
Sipa1l2	-2.61026	1.28289												0.0521332
Gm26616	-2.51175	2.64865												0.00224568
Slc9a2	-2.44413	2.42466												0.0037613		nomenclature
Iglon5	-2.43277	1.97968												0.0104791		wt	polyclonal
Grb10	-2.38942	2.26473												0.00543592		IMCDWT	monoclonal
Tspan18	-2.35636	4.66575												2.15897e-05
Col4a1	-2.27933	3.73827												0.000182695
Stc2	-2.27006	3.47383												0.000335869
Insyn1	-2.25	2.14908												0.00709444
Plce1	-2.24993	2.73946												0.00182196
Pgm5	-2.19934	0.782564												0.164982
Slc37a1	-2.1986	1.87908												0.0132105
Dact2	-2.19076	3.13814												0.00072755
Arnt2	-2.18324	3.4397												0.00036333
Trp53i11	-2.1701	2.45608												0.00349882
Gnai1	-2.16534	2.50317												0.00313929
Fry	-2.15939	2.99015												0.00102294
Chst15	-2.1481	1.21215												0.0613552
Snhg18	-2.14755	3.12392												0.000751761
Gm15387	-2.12508	1.56411												0.0272829
Pkp1	-2.08686	3.0253												0.000943412
St6galnac3	-2.08438	3.50273												0.000314244
Nid2	-2.08341	4.00073												9.98327e-05
Rcan2	-2.06974	2.67956												0.00209143
Itga9	-2.06923	1.98256												0.0104098
Sema5a	-2.06354	4.28356												5.20522e-05
C130074G19Rik	-2.0632	2.74679												0.00179146
Nox4	-2.0622	2.39167												0.00405816
Gramd1b	-2.05444	1.21607												0.0608031
Pcdh1	-2.04931	2.64397												0.00227002
Cytip	-2.04798	1.94122												0.0114494
Gvin1	-2.04703	1.06032												0.0870318
Hs3st1	-2.04621	2.76246												0.00172798
Tns1	-2.04277	4.69348												2.02544e-05
Galnt18	-2.03328	1.38391												0.0413137
Pcsk6	-2.02555	1.23623												0.0580457
Arrb1	-2.02338	3.52068												0.000301525
Zfp503	-2.00692	1.71327												0.019352
Prss22	-2.00189	3.38045												0.000416437
Dipk2a	-1.99415	2.43264												0.00369281
Map3k21	-1.99364	3.40443												0.000394068
Ccbe1	-1.97908	3.45655												0.000349501
Col4a2	-1.96499	3.75382												0.000176273
Oacyl	-1.94676	3.64431												0.000226822
Sema7a	-1.94338	4.06861												8.53868e-05
Rab7b	-1.94126	1.02546												0.0943065
Ctnnd2	-1.94075	1.42036												0.037987
Slc29a4	-1.93845	2.63684												0.00230761
Pkdcc	-1.937	2.19878												0.00632728
Mks1	-1.9275	2.15521												0.0069951
Ptprm	-1.91223	3.82873												0.000148343
Snora73a	-1.90607	0.618127												0.24092
Shank2	-1.90559	3.08059												0.000830636
Gvin2	-1.89942	2.39599												0.00401798
Klhdc7a	-1.89824	4.12662												7.47094e-05
Htr1d	-1.88062	1.31914												0.0479574
Prickle2	-1.87778	1.7355												0.0183864
Prr15	-1.85305	2.39714												0.00400742
Cadps2	-1.85245	3.07628												0.000838921
Mirt1	-1.85206	2.43264												0.00369281
Ptp4a3	-1.85161	3.29668												0.000505038
Klk8	-1.84945	3.66029												0.000218632
Gm20402	-1.84602	3.5147												0.0003057
Dcdc2a	-1.8459	3.46019												0.000346582
Gm5641	-1.82625	1.96213												0.0109112
Hunk	-1.82229	3.03416												0.000924363
Gfra1	-1.81488	2.2722												0.00534319
Elfn1	-1.81198	3.36399												0.000432525
Cdh6	-1.80709	4.52214												3.00512e-05
Cyp26b1	-1.80437	2.36812												0.0042843
Unc5b	-1.80302	3.5712												0.000268413
Adamts16	-1.79376	3.27689												0.000528577
Sox5	-1.78956	0.958434												0.110044
Chn2	-1.78742	3.6957												0.000201512
Irx1	-1.78703	2.87907												0.00132109
Malrd1	-1.77953	2.72817												0.00186997
Adcy1	-1.76947	4.11409												7.68975e-05
Foxq1	-1.76769	2.9243												0.00119042
Aplp1	-1.76177	1.21123												0.0614848
Jag2	-1.76028	4.29361												5.08617e-05
Chd7	-1.75627	2.37156												0.00425047
Hey2	-1.75365	4.21093												6.15273e-05
Gdf15	-1.75091	3.78096												0.000165591
Crip1	-1.72829	2.98828												0.00102735
Chst9	-1.72279	1.33779												0.0459416
Il22ra1	-1.71607	2.15734												0.00696086
Cbs	-1.70266	4.04704												8.97356e-05
Adam12	-1.70097	3.66882												0.000214379
Amigo2	-1.70068	3.32978												0.000467969
Umod	-1.69975	2.52433												0.00298999
Tmem37	-1.69965	2.55853												0.00276358
Btbd11	-1.69937	2.53455												0.00292044
Lmtk3	-1.69709	4.25049												5.61702e-05
Rcn1	-1.69678	3.48195												0.000329644
Ccl2	-1.69642	3.03538												0.000921773
Chst1	-1.69238	2.41566												0.0038401
Trpa1	-1.69221	1.76559												0.0171556
S100a3	-1.68821	3.43443												0.000367767
Fgb	-1.67215	1.63564												0.02314
Plcl1	-1.66401	0.939159												0.115038
Tmem252	-1.65234	2.36861												0.00427944
NA	-1.65107	2.50682												0.00311302
NA	-1.65107	2.50682												0.00311302
Ppm1h	-1.64209	1.62832												0.0235332
Rnf180	-1.63845	2.53007												0.00295073
Kif21b	-1.6342	3.81207												0.000154145
Asph	-1.63243	2.98028												0.00104645
Gm10076	-1.6276	5.85159												1.40739e-06
Gvin-ps2	-1.62337	1.53428												0.0292229
Wnt5a	-1.62327	2.28538												0.00518347
Sned1	-1.62056	2.10394												0.00787153
Gvin-ps4	-1.61976	1.29387												0.0508317
Plxna2	-1.61938	2.73592												0.00183686
Sel1l3	-1.619	3.40734												0.000391433
Vav3	-1.61695	2.32395												0.00474292
Baalc	-1.61507	2.71594												0.00192336
Atp2b4	-1.61252	1.72794												0.0187093
Fam20a	-1.60976	2.27218												0.00534348
Srgap1	-1.60967	3.95745												0.000110294
Fjx1	-1.58884	4.07816												8.353e-05
Fxyd5	-1.58691	4.07898												8.33728e-05
Tspyl5	-1.58636	1.2842												0.0519751
Gm10645	-1.585	1.9165												0.0121198
Gm29100	-1.58231	1.31659												0.0482399
Morrbid	-1.57077	3.40402												0.00039444
Twist2	-1.56741	3.56078												0.000274926
Zfp239	-1.56454	1.78041												0.0165804
Msx1	-1.55852	3.54001												0.000288398
Ankrd55	-1.53512	2.14617												0.00714212
Flt4	-1.53302	2.6916												0.00203425
Slc16a3	-1.52973	3.64637												0.00022575
Arhgap40	-1.52969	0.789935												0.162205
Slc16a10	-1.52366	4.24866												5.64078e-05
Oaf	-1.51581	2.87379												0.00133725
Rtl8a	-1.51551	2.62235												0.00238587
Rpl12	-1.51388	6.15196												7.04761e-07
NA	-1.5134	3.26934												0.000537845
Dkk2	-1.51115	1.47841												0.0332347
Gnaz	-1.50858	2.97182												0.00106705
Gbp4	-1.50836	2.92477												0.00118913
Dhrs7	-1.50617	3.38254												0.000414436
Il3ra	-1.50505	2.8464												0.0014243
Mycn	-1.50353	6.0823												8.27368e-07
Jag1	-1.50237	3.75569												0.000175515
Lrrc75b	-1.48914	5.64756												2.25132e-06
Podxl	-1.48686	4.14595												7.14575e-05
Irf8	-1.4765	2.8428												0.00143613
Ano1	-1.4755	2.84595												0.00142576
Speg	-1.46955	2.61009												0.00245419
Bmp6	-1.46786	3.11653												0.000764656
Ubash3b	-1.46667	2.10201												0.00790667
Slc22a17	-1.46616	0.823303												0.150209
Tmprss6	-1.46564	3.56528												0.000272094
Krtap1-5	-1.46558	1.57686												0.0264935
Mab21l4	-1.46518	2.62666												0.00236231
Wipf1	-1.46223	3.77003												0.000169812
Ttc12	-1.46085	3.01041												0.000976308
9930111J21Rik1	-1.45681	5.29606												5.05755e-06
Ctla2b	-1.45364	2.23871												0.00577155
Rtl8b	-1.4528	2.01743												0.00960671
St3gal1	-1.45228	3.09215												0.000808808
Zscan18	-1.44893	2.21964												0.00603066
Ncam1	-1.44819	3.22153												0.000600439
Ephb3	-1.44682	2.62587												0.00236665
Foxb1	-1.44599	2.23018												0.00588597
Dpp4	-1.44555	4.01366												9.69042e-05
Slc4a4	-1.44521	3.15093												0.000706428
Pdgfc	-1.44489	3.16527												0.000683485
Inhba	-1.44397	4.26923												5.37986e-05
Zfp469	-1.43973	1.84631												0.0142457
Gm42793	-1.43942	2.39705												0.00400823
Atg9b	-1.43489	2.92083												0.00119998
Gsdmd	-1.4308	5.6653												2.16125e-06
Cachd1	-1.42884	2.75575												0.00175491
Htatip2	-1.42802	2.43257												0.00369344
Rasa3	-1.4275	2.85634												0.00139206
Flt1	-1.42689	2.46432												0.00343305
Lhx2	-1.41919	2.5927												0.00255445
Slc25a48	-1.4137	2.73082												0.00185858
F730043M19Rik	-1.41251	3.87594												0.000133064
Plin4	-1.41173	3.45081												0.000354154
Lrrc9	-1.40598	0.793586												0.160847
Crlf2	-1.40495	3.89565												0.000127161
AU018091	-1.40318	2.5331												0.00293022
Phlda2	-1.40256	1.72983												0.0186281
Zfp709	-1.40249	1.84378												0.014329
Gm12473	-1.40005	2.84011												0.00144506
Vit	-1.39914	5.14278												7.19817e-06
Arhgap28	-1.39743	3.55101												0.000281186
Dkk3	-1.39455	4.11431												7.68575e-05
Pde8a	-1.39318	2.98507												0.00103497
Tmem255b	-1.39109	3.30742												0.000492702
Hspa12a	-1.39064	3.012												0.00097274
Syt14	-1.39009	2.52496												0.00298565
Gm28592	-1.38568	2.15212												0.00704491
Corin	-1.38236	1.95991												0.0109671
Emilin2	-1.38175	2.42054												0.00379719
Cadm1	-1.377	4.1246												7.50581e-05
Pwwp4a	-1.37057	1.64271												0.0227664
Nr1h4	-1.36593	2.41904												0.00381031
Wipf3	-1.36519	3.8541												0.000139926
Eln	-1.36037	3.05025												0.000890732
Rpl27	-1.35743	6.27292												5.33439e-07
Slc4a11	-1.35626	3.81342												0.000153669
Agt	-1.3553	2.84667												0.0014234
Limch1	-1.34782	5.32044												4.78142e-06
Cyp1b1	-1.34634	5.39264												4.04912e-06
Tcim	-1.34014	6.3287												4.69137e-07
Zfp969	-1.34004	2.24551												0.00568186
Rnf208	-1.33995	2.87242												0.00134145
Cldn8	-1.33921	4.61303												2.43762e-05
Ftl1	-1.3382	5.91781												1.20833e-06
Glul	-1.3375	4.56004												2.75399e-05
Mrpl23	-1.3337	3.08386												0.000824412
Nxnl2	-1.33131	2.15897												0.00693479
Gper1	-1.33053	2.62407												0.00237645
Mab21l3	-1.32993	5.03151												9.30007e-06
Tmprss11e	-1.3278	0.903692												0.124827
Sox9	-1.3263	3.08371												0.00082468
Gm17494	-1.32549	3.16544												0.000683213
Gm2115	-1.32452	1.00721												0.0983542
Klf4	-1.32194	3.68494												0.000206568
Cubn	-1.32038	2.98021												0.00104661
NA	-1.31796	2.60812												0.00246535
Snca	-1.31617	0.81015												0.154828
NA	-1.31181	3.16528												0.000683472
Ank1	-1.30651	2.22085												0.00601385
H2-M3	-1.30462	3.80179												0.000157837
Plet1	-1.30339	3.3353												0.000462061
Gabrp	-1.3009	1.80391												0.015707
Tbc1d9	-1.29623	3.06265												0.000865666
Mex3b	-1.29235	2.41066												0.00388454
Bcas1	-1.29071	3.32978												0.000467969
Slc6a17	-1.28796	3.87562												0.000133163
NA	-1.28618	2.41913												0.00380948
Gm10129	-1.28581	1.93619												0.0115828
Mageh1	-1.28488	2.60627												0.00247586
Lsm7	-1.28232	5.61157												2.44586e-06
Prkg2	-1.28015	1.64644												0.0225714
9130019P16Rik	-1.27033	1.90649												0.0124026
NA	-1.26966	2.06988												0.00851375
C4a	-1.26748	1.4684												0.0340096
BC034090	-1.26606	3.65149												0.000223103
Clu	-1.2658	4.22008												6.02447e-05
Mcmdc2	-1.26216	1.42245												0.0378053
Tle2	-1.25912	2.05674												0.00877527
L3mbtl1	-1.25809	0.70964												0.195146
Syn3	-1.2529	1.60941												0.0245802
ccdc198	-1.24992	3.41486												0.000384712
Sorbs2	-1.24898	5.14786												7.11449e-06
Npr2	-1.24776	3.36218												0.000434333
Phf19	-1.24748	2.93249												0.00116819
Batf3	-1.2472	2.78136												0.00165438
Gm11398	-1.24565	1.43675												0.0365808
NA	-1.24499	1.24509												0.0568729
Prxl2b	-1.24066	1.58363												0.026084
NA	-1.23873	0.772398												0.168889
Ipcef1	-1.23629	2.07709												0.00837361
Rpl5	-1.23548	5.77044												1.69652e-06
Pced1b	-1.23354	0.958365												0.110061
Shf	-1.23297	2.65871												0.00219426
Meis3	-1.2281	2.80034												0.00158364
Styx	-1.22545	2.68992												0.00204213
Cldn2	-1.2233	4.86649												1.35992e-05
Cldn23	-1.21712	3.43515												0.000367157
Etv4	-1.20648	2.30752												0.00492579
4921539H07Rik	-1.20554	2.07542												0.00840579
Pcolce	-1.20539	3.31432												0.000484932
Gm42979	-1.20241	1.20259												0.0627204
Cp	-1.19921	3.40099												0.000397205
Rtl5	-1.19596	3.46218												0.000344998
Lifr	-1.19291	3.20321												0.000626306
Stox2	-1.19267	3.50445												0.000313004
Adgrb2	-1.19169	2.64827												0.00224764
Gmfg	-1.18776	2.92552												0.00118707
Cdsn	-1.18574	2.82006												0.00151336
Trpm3	-1.18458	2.90909												0.00123285
Cul9	-1.18033	2.59356												0.00254939
Gata2	-1.17899	0.960199												0.109597
Dusp6	-1.17773	3.35303												0.000443581
Trim36	-1.17738	2.59713												0.00252853
Nav2	-1.1769	3.36456												0.000431957
Tnfsf18	-1.17479	1.1012												0.0792131
NA	-1.17414	3.31597												0.000483089
Ppp1r26	-1.17078	4.36576												4.30768e-05
Misp	-1.16957	3.52808												0.000296431
Ctsw	-1.16911	1.26059												0.0548794
Timp3	-1.169	6.15196												7.04761e-07
Wfdc15b	-1.16878	2.68151												0.00208204
Gm9959	-1.16412	2.92475												0.00118919
Ctla2a	-1.16061	2.07637												0.00838742
1110002E22Rik	-1.16046	1.44054												0.0362623
Fgf21	-1.1566	2.14048												0.00723631
Gm14760	-1.15613	2.81739												0.00152268
Nppb	-1.15462	3.09134												0.000810325
Mmp28	-1.15452	2.05861												0.00873749
Usp13	-1.15085	3.35799												0.000438536
Lhx1	-1.1503	2.5472												0.0028366
Srrm4	-1.14815	2.84618												0.00142503
Bend4	-1.14739	5.77545												1.67706e-06
Cd40	-1.13925	2.41683												0.0038297
Ccdc9b	-1.13817	3.83089												0.000147608
Tnnt2	-1.13335	5.26003												5.49499e-06
Gm15694	-1.12973	1.21935												0.0603462
Ripor3	-1.12927	1.84467												0.0142999
Gm36958	-1.1281	3.23979												0.000575722
Adgre5	-1.12247	3.23778												0.00057839
Ggt1	-1.12146	1.96331												0.0108816
Adgra2	-1.12125	3.36888												0.000427685
Gbp9	-1.11866	3.11113												0.000774223
Runx2	-1.11753	5.47804												3.32627e-06
Tspan8	-1.1099	4.54507												2.85056e-05
Tnnc2	-1.1052	0.572575												0.267563
Fam78b	-1.10471	2.02127												0.00952214
Eml1	-1.10368	2.19992												0.0063107
Radil	-1.10284	2.63519												0.00231638
Rmrp	-1.1023	2.06586												0.00859288
Dusp2	-1.1011	3.17662												0.000665853
Gm10518	-1.10102	2.88147												0.00131379
Unc13d	-1.09444	3.61407												0.000243182
Ksr1	-1.09415	3.47438												0.000335446
Nanog	-1.0922	1.58569												0.0259603
4930426D05Rik	-1.08951	2.85535												0.00139524
Clec2l	-1.08883	1.99853												0.010034
Pde4c	-1.08815	2.97633												0.00105602
Lbp	-1.08635	3.59574												0.000253664
Nr3c2	-1.08623	1.79285												0.0161119
Gm5417	-1.08538	1.37126												0.042534
Igfbp7	-1.0834	4.92931												1.17677e-05
Apela	-1.08104	2.38175												0.00415193
NA	-1.08073	3.24163												0.000573281
Ctso	-1.08071	3.71468												0.000192896
Rora	-1.07705	5.23489												5.82246e-06
Spns3	-1.07607	3.13001												0.000741297
C4bp	-1.07343	2.04951												0.00892252
Ppp1r1b	-1.07089	3.66023												0.00021866
A230020J21Rik	-1.07039	2.91381												0.00121952
Slc14a2	-1.06894	2.33664												0.00460636
Slc13a2os	-1.06867	2.48506												0.00327298
Dusp5	-1.06624	2.40465												0.00393864
Kalrn	-1.06544	2.57872												0.00263802
Nrp2	-1.06387	3.55404												0.000279231
Dsg2	-1.06249	6.3287												4.69137e-07
Npy2r	-1.05917	4.91328												1.22101e-05
Kif27	-1.05709	2.9255												0.00118713
NA	-1.05655	2.3069												0.00493283
Plxnb3	-1.05521	2.85432												0.00139855
Tmem64	-1.05357	3.22701												0.000592917
D430018E03Rik	-1.05226	1.01007												0.0977072
Sdc3	-1.04963	1.43995												0.0363119
Foxd2os	-1.04911	5.39264												4.04912e-06
Creb5	-1.04774	2.38183												0.0041512
Zfp521	-1.04766	1.43288												0.0369082
Lrp8	-1.04715	4.73529												1.83956e-05
Magi2	-1.04613	2.64362												0.00227183
Mmd	-1.04598	3.48054												0.000330722
Cldn3	-1.04352	3.91957												0.000120346
Kctd17	-1.04121	0.998364												0.100377
Mmp15	-1.04049	4.69061												2.03887e-05
Tgm2	-1.04049	4.19994												6.3104e-05
Fam131c	-1.03859	2.47163												0.00337577
Mpp3	-1.03735	3.54526												0.000284932
Ramp2	-1.02957	2.20752												0.0062013
Zfp365	-1.02833	1.25806												0.0552007
Gli2	-1.02748	2.43808												0.0036469
Gm1673	-1.02695	3.93457												0.000116259
Slc29a3	-1.02534	5.03151												9.30007e-06
Pard3b	-1.02455	1.49644												0.0318833
Sprr1a	-1.0237	2.22504												0.00595604
Pdk4	-1.02286	4.19729												6.34905e-05
Bend7	-1.02172	3.79919												0.000158783
Entpd3	-1.02064	3.55586												0.000278064
Clcf1	-1.02031	3.66209												0.000217727
Trib2	-1.01698	3.02461												0.000944904
Fyb	-1.01432	0.415308												0.384319
Gm29103	-1.01425	2.54588												0.00284527
Col12a1	-1.01335	4.03136												9.30336e-05
Gbp8	-1.01287	1.36058												0.043593
Septin5	-1.01228	4.32503												4.73116e-05
Ttll11	-1.00905	0.630765												0.23401
Masp1	-1.00866	2.95717												0.00110366
Clec2d	-1.00836	1.27325												0.0533028
Pmepa1	-1.00658	4.00698												9.84048e-05
Bst1	-1.00641	5.85159												1.40739e-06
Adgrb1	-1.00638	1.28398												0.0520025
Gm38372	-1.00465	1.65344												0.0222104
Sox8	-1.00183	3.89542												0.000127228
Lbh	-1.00054	3.60126												0.000250462
C1ql1	-0.996608	2.73979												0.00182059
Nipal1	-0.996168	3.42572												0.000375215
Cntfr	-0.995055	1.99413												0.010136
Arhgap44	-0.99375	5.10967												7.76841e-06
Bmp3	-0.993172	4.12662												7.47094e-05
Ttc28	-0.992443	1.31844												0.0480356
Plat	-0.991854	4.82225												1.50573e-05
Arhgef3	-0.989839	3.27928												0.00052568
Opn3	-0.989409	2.33276												0.00464775
Slc9a5	-0.987247	3.75188												0.000177059
NA	-0.987056	0.517175												0.303966
Ahcy	-0.986833	5.99528												1.01094e-06
Camk2b	-0.985898	1.26085												0.0548473
Padi2	-0.985115	3.40978												0.000389242
Col1a1	-0.984697	1.67546												0.0211123
Ebf4	-0.981196	3.89894												0.000126201
Magohb	-0.975608	3.27374												0.000532424
Myom3	-0.975575	1.96181												0.0109192
Col6a1	-0.975038	4.66773												2.14915e-05
Irak3	-0.974882	2.74104												0.00181534
Rnasel	-0.974683	2.10166												0.0079129
Gm36936	-0.973797	1.56494												0.0272309
Mpp2	-0.972837	4.06757												8.55907e-05
Cntn2	-0.970238	2.19719												0.00635056
Hmgb1	-0.969001	4.67868												2.09566e-05
Paqr9	-0.968885	2.18349												0.00655407
Lims2	-0.967488	3.55093												0.000281236
Pcolce2	-0.967331	1.24853												0.0564247
Ckb	-0.964917	2.99506												0.00101143
Kpna2	-0.96279	2.7631												0.00172544
Loxl4	-0.961109	3.16321												0.000686734
Nuak1	-0.959637	3.72706												0.000187476
9930111J21Rik2	-0.957126	2.29988												0.0050132
Tmsb10	-0.955992	4.15112												7.06122e-05
Ttc22	-0.954484	2.34671												0.00450084
Syt12	-0.953391	5.13436												7.33903e-06
Hsd17b14	-0.952574	3.83316												0.00014684
S100a7a	-0.952352	1.48027												0.0330929
Blnk	-0.951342	3.2431												0.000571343
Gm27232	-0.951225	1.14116												0.0722507
Dlg4	-0.95077	3.2336												0.000583986
Entpd2	-0.949065	3.84515												0.00014284
Spata13	-0.948448	5.48696												3.25866e-06
Cpne5	-0.947422	2.96438												0.00108548
H1f10	-0.946353	4.49965												3.16484e-05
Slc4a8	-0.944288	1.65777												0.0219904
NA	-0.944	1.40313												0.0395245
Zeb1	-0.942799	2.06266												0.00865637
Oprd1	-0.942189	2.55551												0.00278286
Spaca7	-0.94145	1.55137												0.0280952
Des	-0.940729	2.85205												0.00140589
Kcna7	-0.940258	3.14835												0.000710645
Vim	-0.939389	3.66097												0.000218289
Gm26651	-0.939329	2.92249												0.0011954
Cd109	-0.935932	4.20964												6.17105e-05
Amd-ps3	-0.935319	0.556205												0.27784
NA	-0.934	2.54106												0.00287701
Abcg2	-0.931765	3.74699												0.000179063
Casz1	-0.931575	3.32701												0.000470961
Wnt7a	-0.927664	2.59539												0.00253872
Tmem169	-0.927264	2.63051												0.00234149
Gm26674	-0.926219	1.27056												0.0536339
Slamf9	-0.926162	1.93265												0.0116776
Adamts7	-0.922402	3.20012												0.000630786
Cdh2	-0.921778	3.55494												0.000278651
Rnase4	-0.92094	1.34367												0.0453246
Lynx1	-0.918817	3.14314												0.000719209
Daam2	-0.918102	2.64172												0.00228183
Mid1-ps1	-0.917583	2.18132												0.00658683
Odaph	-0.915828	2.99865												0.00100311
Gm20544	-0.914848	3.51904												0.000302663
Ptpdc1	-0.912859	3.4725												0.000336899
Gm10699	-0.908365	3.41496												0.000384627
Lhx1os	-0.90476	0.966447												0.108032
Scube3	-0.903484	5.35719												4.39352e-06
Pard6g	-0.9031	1.78438												0.0164292
A230052G05Rik	-0.902109	3.45824												0.000348144
Efna2	-0.900399	4.93052												1.17349e-05
H4c14	-0.900322	2.09768												0.00798585
Ust	-0.900298	2.6314												0.00233669
1810049J17Rik	-0.89997	4.30819												4.91821e-05
Snrpert	-0.899006	5.07725												8.37042e-06
Stra6	-0.896118	1.65238												0.022265
Asap2	-0.89507	3.64665												0.000225604
Fau	-0.894823	5.57385												2.66777e-06
Ncald	-0.89355	4.15378												7.01809e-05
Acss1	-0.893359	1.71562												0.0192479
Zfpm1	-0.892696	3.09481												0.000803886
Hgfac	-0.8904	1.45148												0.0353608
Gm38394	-0.889242	3.36323												0.00043328
Gm8210	-0.888803	2.83952												0.00144705
Nos3	-0.887709	2.28829												0.00514888
Wnt11	-0.886656	3.48637												0.000326308
Gpbar1	-0.885796	3.49856												0.000317279
Chd5	-0.884206	1.47995												0.0331166
Basp1	-0.881094	5.99528												1.01094e-06
Chac1	-0.880607	3.38521												0.000411895
Nin	-0.879535	4.6041												2.48826e-05
Csf2ra	-0.878228	2.7725												0.00168849
Plxdc1	-0.878076	5.20537												6.23201e-06
Unc93b1	-0.874784	2.72191												0.00189711
Cyp46a1	-0.874358	1.9566												0.011051
Hpgds	-0.872583	1.98024												0.0104654
Ybx2	-0.87258	2.03321												0.0092638
Slco2a1	-0.870461	5.28878												5.14302e-06
Ehhadh	-0.869806	1.89061												0.0128643
Gng13	-0.869056	2.51291												0.00306967
Stard8	-0.868264	3.63721												0.000230563
Nudt16	-0.866461	2.56538												0.00272035
Arl4d	-0.86621	3.46075												0.000346138
Cbl	-0.8657	3.90238												0.000125203
Rasgef1a	-0.86506	1.98894												0.0102578
Slc4a3	-0.864751	3.25019												0.000562094
H4c12	-0.864605	1.92275												0.0119469
Ccdc40	-0.864572	1.04155												0.0908772
Hey1	-0.864224	2.13563												0.00731755
Arhgap45	-0.863891	3.63165												0.000233531
Thbd	-0.862684	3.90394												0.000124756
Enho	-0.859547	1.08784												0.0816887
Igsf3	-0.857902	4.96746												1.07781e-05
Foxd2	-0.857556	2.01283												0.00970882
Trmt9b	-0.857154	2.94156												0.00114404
Cux2	-0.856805	2.74036												0.00181819
Pde4a	-0.85634	4.03712												9.18069e-05
Fam241b	-0.856148	3.99598												0.000100929
Fam43a	-0.855958	3.66645												0.000215553
Kcnip3	-0.855579	2.42333												0.00377284
NA	-0.854848	4.4983												3.17469e-05
Gstm1	-0.854238	4.86697												1.35841e-05
Aatk	-0.853506	3.34994												0.000446744
Sprr2a2	-0.84904	0.673567												0.212047
Dpm1	-0.849019	4.86649												1.35992e-05
Pakap	-0.848657	1.53936												0.0288827
Gm10382	-0.848185	3.61407												0.000243182
Gm13032	-0.847802	2.5596												0.00275676
Nrg1	-0.847734	4.90087												1.25641e-05
Tox	-0.847117	4.25664												5.53807e-05
Pamr1	-0.846443	3.16345												0.000686364
Cenpv	-0.846388	3.19917												0.000632171
Akap17b	-0.845045	2.91906												0.00120488
Nod1	-0.844723	5.0562												8.78613e-06
Capns2	-0.842895	1.53158												0.0294046
Mro	-0.842301	3.37218												0.000424443
Fbp2	-0.842122	1.08291												0.0826217
Kcnj4	-0.841847	4.5564												2.77718e-05
1700069B07Rik	-0.840049	1.59322												0.0255138
Ulbp1	-0.839107	2.18965												0.00646178
9530053A07Rik	-0.83902	2.02371												0.00946874
Igf2bp1	-0.838862	3.64637												0.00022575
Asb4	-0.838699	0.801358												0.157994
Mtcl1	-0.838695	2.20207												0.00627953
Sik2	-0.838463	4.24342												5.70928e-05
Gm38248	-0.838313	2.05491												0.00881222
Mical2	-0.838087	5.51535												3.05244e-06
Sfn	-0.836291	4.66122												2.18162e-05
Adora2b	-0.835551	1.49108												0.0322787
Coro6	-0.834583	2.31738												0.0048153
Krt80	-0.834413	4.43843												3.64396e-05
Gm42141	-0.834054	2.81563												0.00152889
Sec61g	-0.833325	3.82437												0.00014984
Fsip1	-0.832044	1.85547												0.0139486
Cish	-0.831987	4.81271												1.53917e-05
Ager	-0.831957	5.41041												3.88675e-06
Cavin3	-0.831327	2.75307												0.00176574
Krt23	-0.828889	2.92666												0.00118397
Gapdh	-0.828663	6.30444												4.96086e-07
Jcad	-0.828121	4.92931												1.17677e-05
Rps27	-0.827547	3.67627												0.000210734
Spata20	-0.826304	2.77426												0.00168168
Gm7336	-0.826113	0.493505												0.320993
Gm14327	-0.825941	2.15973												0.00692258
Arhgap27os1	-0.825287	1.47901												0.0331888
NA	-0.824841	2.79355												0.0016086
Gm23547	-0.824583	1.71419												0.0193113
Tacc1	-0.823267	4.68476												2.06654e-05
Dnaaf3	-0.822804	3.16975												0.000676471
B3gnt2	-0.822219	2.71594												0.00192336
Ptgs1	-0.822083	2.17986												0.00660902
Cmbl	-0.82004	3.07641												0.000838677
Ankrd6	-0.818569	2.05225												0.00886655
Slco5a1	-0.817242	1.06191												0.0867143
Rhobtb1	-0.816528	2.67276												0.00212441
Il1rl1	-0.81616	1.15233												0.0704156
Kifc3	-0.814503	5.22153												6.00447e-06
Sh3tc1	-0.812473	4.08907												8.14577e-05
Ly6a	-0.812336	1.34228												0.0454697
Ptpn13	-0.809808	5.77545												1.67706e-06
NA	-0.80965	2.31026												0.00489482
Ankrd1	-0.808571	3.95757												0.000110264
Serpine1	-0.808329	3.55863												0.000276292
Twist1	-0.805998	2.00875												0.00980057
Tnfrsf21	-0.805956	4.07336												8.44582e-05
Jam3	-0.805922	1.37253												0.04241
Mir155hg	-0.805558	1.50188												0.0314859
Kcnh2	-0.805287	0.468847												0.339745
Dnai4	-0.805119	1.55576												0.0278124
Spon2	-0.804162	2.59599												0.0025352
Akr1b7	-0.803412	1.21601												0.0608122
Adamtsl4	-0.803182	3.35303												0.000443581
2610005L07Rik	-0.802705	2.82314												0.00150266
Eno2	-0.801957	4.77242												1.68881e-05
Gm42748	-0.801685	2.25123												0.00560748
Ccl20	-0.801434	4.41616												3.83566e-05
Gm11714	-0.800971	1.36078												0.0435729
H3c3	-0.797815	2.18999												0.00645674
Palm3	-0.797494	3.3915												0.000405979
St8sia2	-0.79718	3.21794												0.000605426
Gm38077	-0.796811	3.33657												0.000460714
Firre	-0.795979	2.03793												0.00916362
Tnfrsf12a	-0.795423	5.85159												1.40739e-06
Tlr5	-0.794004	3.78057												0.000165739
Pmp22	-0.793925	2.97934												0.00104872
Fut4	-0.792484	2.80728												0.00155855
H2ac12	-0.791487	0.952893												0.111457
Upp1	-0.790154	2.01599												0.00963862
Col6a2	-0.789315	2.48991												0.00323663
Atf5	-0.788106	5.52507												2.9849e-06
Gm11766	-0.78794	1.41745												0.0382427
Lrrc8c	-0.787918	5.21518												6.0928e-06
Akap12	-0.787206	4.99064												1.02179e-05
Plxnb1	-0.785522	4.91692												1.21083e-05
Wnt5b	-0.78357	3.82969												0.000148017
Pakap	-0.781091	1.54712												0.0283716
Fam184b	-0.780298	1.15249												0.0703893
Ccdc68	-0.780284	2.83157												0.00147377
Tmem255a	-0.778439	1.08094												0.082996
Gm13387	-0.778242	1.98702												0.0103034
Egr3	-0.777213	1.76831												0.0170488
Filip1l	-0.776657	4.01366												9.69042e-05
Rbms3	-0.776606	3.85378												0.000140031
Gm29609	-0.776541	1.74269												0.0180848
Uba52	-0.776454	4.32503												4.73116e-05
Cav1	-0.775489	5.51535												3.05244e-06
Nyap1	-0.774901	3.39415												0.00040351
A530020G20Rik	-0.774755	1.66265												0.0217443
Pklr	-0.773238	1.6716												0.0213012
Tom1	-0.772274	2.00049												0.00998864
Ggt7	-0.771894	3.30741												0.000492713
Gm8066	-0.77154	3.43166												0.000370122
Gm42664	-0.771497	1.37656												0.0420184
Mtrf1	-0.770886	1.57782												0.026435
Gm11992	-0.770752	2.58662												0.00259048
Notch3	-0.769628	5.23489												5.82246e-06
Gm42653	-0.769264	2.74282												0.00180791
Map1b	-0.769125	4.54622												2.84304e-05
1700020L24Rik	-0.769029	2.12421												0.00751254
NA	-0.768006	1.21666												0.0607214
Glis1	-0.767929	3.33023												0.000467486
Adamts1	-0.767899	5.69235												2.03072e-06
Fank1	-0.766937	1.46312												0.0344255
Rps2-ps6	-0.766698	1.51006												0.0308987
Gm12033	-0.765825	2.35313												0.00443479
Fam221b	-0.764538	2.71503												0.0019274
Ddn	-0.764243	1.8781												0.0132404
Sptbn4	-0.764092	1.24509												0.0568729
Aak1	-0.763148	2.35687												0.00439678
Cacnb1	-0.762461	3.326												0.000472062
Ank	-0.761924	5.03298												9.26866e-06
Vdr	-0.761539	3.67405												0.000211814
Trib3	-0.761497	4.17078												6.74867e-05
Gm28809	-0.760785	1.8085												0.0155416
Lrfn3	-0.760506	5.99528												1.01094e-06
Gm37724	-0.760281	1.68618												0.0205978
9230104M06Rik	-0.759898	2.61358												0.00243457
Cpne1	-0.759888	2.61635												0.00241907
Il6ra	-0.759284	4.52534												2.98307e-05
Pcdhgc5	-0.758749	1.29099												0.0511697
Gm26566	-0.757918	3.04894												0.00089343
Gm42546	-0.757512	2.5662												0.00271517
Vgf	-0.757206	1.31175												0.0487808
Pakap	-0.756299	5.6653												2.16125e-06
Padi1	-0.756062	0.793864												0.160745
Brd8dc	-0.755479	2.28538												0.00518347
Ly6g6d	-0.75544	2.89249												0.00128089
Rnf113a2	-0.754655	2.70088												0.00199123
Anxa8	-0.754592	2.66612												0.00215715
Gm28036	-0.752737	3.3334												0.00046409
Gm42463	-0.752551	1.99853												0.010034
Foxl2os	-0.752439	2.656												0.00220802
Il18r1	-0.750384	2.66989												0.00213849
B4galnt3	-0.750027	3.87351												0.00013381
Col16a1	-0.748501	3.30043												0.000500686
Gm10010	-0.748222	1.95341												0.0111323
Slc52a3	-0.747498	3.03188												0.000929226
Gm43513	-0.746473	2.58606												0.00259379
Gm26532	-0.746273	2.4712												0.0033791
Pla1a	-0.746166	2.92594												0.00118594
Gm38393	-0.746042	1.62847												0.0235251
Slc35a4	-0.744516	4.09561												8.02394e-05
Rbpj-ps3	-0.74411	2.00628												0.00985653
Pacsin1	-0.744013	1.86342												0.0136956
Gm16537	-0.743901	1.58734												0.0258617
Parvb	-0.742837	1.40282												0.039553
A930002H24Rik	-0.742637	2.5433												0.00286221
Prrg4	-0.741575	3.75371												0.000176313
Cldn4	-0.740506	4.83844												1.45064e-05
Glipr2	-0.740214	3.14982												0.000708239
Gm43654	-0.739928	0.957684												0.110234
Asrgl1	-0.739294	1.72753												0.018727
Tmc3	-0.737149	1.7558												0.017547
Tbxa2r	-0.736713	1.64433												0.0226813
Gm11627	-0.736444	3.26987												0.000537195
Gm11585	-0.736151	2.21657												0.00607338
Rbpms2	-0.735809	3.35222												0.000444407
Angpt2	-0.735094	2.41042												0.00388666
Gm42596	-0.735044	1.28789												0.0515361
Phldb2	-0.734982	3.59179												0.000255983
Pcdhga10	-0.73494	3.28345												0.00052065
4933411K16Rik	-0.734541	1.53578												0.0291219
Pkhd1	-0.734535	4.02561												9.42738e-05
Adssl1	-0.734014	2.47757												0.00332991
Gm13204	-0.733744	2.03334												0.009261
Gm16174	-0.733259	1.40651												0.039218
E330040D14Rik	-0.732683	1.63854												0.0229856
Rpph1	-0.732524	1.67644												0.0210651
Gm16091	-0.732377	1.29339												0.0508877
P4htm	-0.732149	2.84747												0.00142079
Acap1	-0.732114	2.22241												0.00599221
Fmn1	-0.731864	3.48195												0.000329644
Fst	-0.731447	3.95274												0.000111496
H3c13	-0.730248	1.1795												0.066145
Hnrnpa3	-0.729979	4.76938												1.70065e-05
Slc38a3	-0.728966	2.25508												0.00555803
Tmem178	-0.728703	5.60868												2.46217e-06
Prom2	-0.728346	3.25267												0.000558897
Gm38228	-0.727076	1.33821												0.0458973
Frem2	-0.726533	2.98451												0.0010363
Hspa1a	-0.72343	3.24963												0.000562824
Dram1	-0.722384	3.54905												0.000282455
Gm26672	-0.722288	3.01652												0.000962672
Cmah	-0.722197	0.559947												0.275457
Mapk4	-0.721682	5.65439												2.2162e-06
Adgrl1	-0.721394	3.40329												0.000395102
1010001B22Rik	-0.720782	1.71117												0.0194458
NA	-0.720694	0.720168												0.190473
Lnx1	-0.720083	2.08619												0.00819984
Zfp169	-0.719187	3.01746												0.00096059
Enkur	-0.718826	2.39828												0.00399689
Lime1	-0.718775	2.23834												0.00577647
Csta2	-0.71853	2.98072												0.00104538
Ralgps2	-0.71789	2.86316												0.00137037
Map1a	-0.717474	2.83623												0.00145806
Sult2b1	-0.717373	2.96183												0.00109187
Gsta3	-0.717281	2.31019												0.00489559
Igsf11	-0.716944	1.80245												0.0157598
Gm15775	-0.716862	1.19357												0.0640374
Ppp1r32	-0.716835	1.99901												0.0100229
Gm37352	-0.716206	2.7294												0.00186465
Slc22a15	-0.716192	3.18158												0.00065829
Cdh17	-0.71597	4.07101												8.49165e-05
Nfkbid	-0.715406	1.92229												0.0119593
Cyfip2	-0.714157	0.485191												0.327197
Adcy9	-0.713223	3.75812												0.000174535
Pcdhgb2	-0.713101	2.56821												0.00270263
Ankrd33b	-0.712454	2.84008												0.00144518
Gm43759	-0.712371	1.51283												0.0307024
Anxa6	-0.711835	3.87594												0.000133064
Gm10459	-0.711352	1.47349												0.0336132
Cftr	-0.711136	4.2025												6.27336e-05
Gm42913	-0.711036	1.35536												0.0441201
Acaa1b	-0.709803	1.19937												0.0631875
Gm2606	-0.709566	1.40751												0.0391284
E130304I02Rik	-0.709179	1.51357												0.0306497
Rasl11a	-0.709063	3.82635												0.000149161
Gm3696	-0.708649	3.46954												0.000339203
Adora2a	-0.708214	3.3077												0.00049238
Tbc1d4	-0.707589	3.59427												0.000254524
Stk39	-0.707494	3.9008												0.000125662
Gm14410	-0.707438	2.17208												0.00672846
H2bc24	-0.707174	0.612036												0.244323
Tanc2	-0.7063	1.90984												0.0123071
5430416N02Rik	-0.705507	3.77719												0.000167034
A930004J17Rik	-0.705474	3.50445												0.000313004
NA	-0.705236	3.35948												0.000437038
Plaur	-0.704196	3.75649												0.000175189
Stx1a	-0.702633	3.91725												0.000120991
Dock4	-0.70255	2.80913												0.00155191
Gm43481	-0.702523	1.78577												0.0163767
Rpl29	-0.702408	4.34597												4.50853e-05
Ppp1r3c	-0.701193	1.18314												0.0655928
Them6	-0.701054	3.61407												0.000243182
Arid5b	-0.701047	4.29664												5.05075e-05
Il5ra	-0.700976	3.46857												0.000339959
Gm16576	-0.700846	2.92897												0.0011777
Gm26724	-0.699901	1.43189												0.0369925
Abcb1a	-0.698647	1.66789												0.0214838
Gpc2	-0.696486	2.82439												0.00149833
Lrrc3	-0.696039	1.93775												0.0115412
Dusp8	-0.695658	3.81131												0.000154415
2310043M15Rik	-0.69552	2.98695												0.0010305
H2-Bl	-0.694847	1.37746												0.0419315
Olfml2b	-0.694807	3.22153												0.000600439
Ramp3	-0.694727	4.46314												3.44239e-05
Gm13394	-0.694404	5.65406												2.2179e-06
Plxnd1	-0.694203	4.53354												2.92725e-05
Fer1l6	-0.691739	0.669386												0.214099
Etnk2	-0.691732	3.29119												0.000511458
Ier5	-0.691505	2.9271												0.00118276
Armc2	-0.691325	2.16914												0.00677428
Gm28941	-0.691062	1.32544												0.0472676
Gm43272	-0.690879	1.01789												0.0959634
Tnfrsf1b	-0.690101	3.05025												0.000890732
Kcnh3	-0.689876	3.08159												0.000828726
Gm38056	-0.689044	2.61266												0.00243969
Galnt7	-0.688492	3.10939												0.000777334
Rasal1	-0.688399	2.24432												0.00569748
BC106179	-0.688265	1.51529												0.0305289
4632428C04Rik	-0.687995	3.53158												0.000294046
Ypel4	-0.686192	4.41496												3.84631e-05
Snai1	-0.685577	1.58468												0.026021
Steap2	-0.68522	6.12423												7.51217e-07
Norad	-0.684297	2.70505												0.00197219
B3galt4	-0.684193	2.97877												0.00105011
Map3k6	-0.683682	2.37833												0.00418472
Kctd12b	-0.683445	2.27073												0.00536124
Gm15795	-0.683141	2.12553												0.00748982
Plekha4	-0.682999	1.82614												0.0149232
Abcc4	-0.682525	5.01314												9.70196e-06
Prickle1	-0.682066	2.65333												0.00222161
Foxa3	-0.681838	1.57598												0.026547
Snhg16	-0.679364	3.93084												0.000117263
Rpl7a	-0.67864	5.24838												5.64448e-06
Ggta1	-0.678407	3.56849												0.000270088
Nbl1	-0.677421	3.45081												0.000354154
Nova2	-0.675458	1.16935												0.0677092
Gm21981	-0.675406	0.913153												0.122137
Krt20	-0.675296	4.94912												1.1243e-05
4632404M16Rik	-0.674628	2.67425												0.00211715
5430427N15Rik	-0.674426	1.42141												0.0378956
Steap1	-0.672098	5.39264												4.04912e-06
Gstm3	-0.671868	1.27152												0.053516
Gm28438	-0.67088	2.65798												0.00219797
Rhob	-0.670561	3.0601												0.000870765
Spry4	-0.670362	3.60722												0.000247048
Apc-ps1	-0.670266	1.31446												0.048477
Ltk	-0.669531	4.19239												6.42109e-05
9130008F23Rik	-0.669514	4.20581												6.22567e-05
Zfp871	-0.669409	2.54279												0.00286556
Kbtbd11	-0.668238	1.87625												0.013297
Card10	-0.667621	4.74373												1.80415e-05
Dtx1	-0.667242	1.51409												0.0306129
4933413C19Rik	-0.664755	2.69063												0.00203876
Rhov	-0.664474	2.2565												0.00553993
Plch2	-0.664058	1.49												0.0323593
Akr1c19	-0.661197	2.89748												0.00126625
Ccdc69	-0.661085	1.92719												0.0118253
Ptchd4	-0.659632	3.4689												0.000339704
Fignl2	-0.659509	3.36407												0.000432449
Polr2l	-0.658736	3.92264												0.000119499
Eng	-0.657776	1.62237												0.0238579
Zfp532	-0.657571	3.82969												0.000148017
Fbxo24	-0.657381	3.16952												0.00067683
Sap18	-0.656767	2.51144												0.00308006
Ncmap	-0.656543	4.05835												8.74285e-05
Bend5	-0.655896	4.15128												7.05854e-05
Rps6ka2	-0.655652	4.12293												7.53484e-05
Ldlrad3	-0.653769	2.61226												0.00244199
Cycs	-0.653633	5.1282												7.44396e-06
Rab3b	-0.653583	2.21154												0.00614419
Bcl3	-0.653315	4.06077												8.69421e-05
Dclk2	-0.653312	2.68816												0.0020504
Lhfp	-0.65131	3.50693												0.00031122
Myom1	-0.651163	2.7316												0.00185522
Il34	-0.650772	2.64666												0.00225598
Tacstd2	-0.649629	3.16017												0.000691555
D630011A20Rik	-0.649055	1.26589												0.0542144
Ston2	-0.649053	3.76182												0.000173053
Gm26717	-0.64897	2.08105												0.00829761
Hacd1	-0.648784	1.84874												0.0141664
Rps12	-0.648779	2.83334												0.00146777
NA	-0.648521	1.79386												0.0160747
Gm45713	-0.648137	2.5768												0.00264969
Ccn2	-0.64781	2.70335												0.00197994
Akr1c12	-0.646995	1.86722												0.0135762
Klhl32	-0.646511	1.63352												0.0232533
Aebp1	-0.645877	4.14761												7.11854e-05
Gm38155	-0.645484	2.36555												0.00430971
Rnf144a	-0.644808	3.23155												0.000586752
Spaca9	-0.644663	1.96289												0.010892
Maff	-0.64402	3.90764												0.000123698
Ttc39d	-0.643989	1.26615												0.0541813
Frmd4b	-0.643839	3.94958												0.000112309
Gm10642	-0.643405	1.33868												0.0458475
Arhgap24	-0.642886	3.59062												0.000256671
NA	-0.642542	2.53455												0.00292044
Cbfa2t3	-0.641378	2.4578												0.00348496
Amacr	-0.640923	4.32669												4.71315e-05
2610307P16Rik	-0.640614	1.9685												0.0107523
Lag3	-0.640469	1.32585												0.0472229
Hspb1	-0.639089	3.89489												0.000127383
Tchh	-0.638742	3.07024												0.000850676
Hr	-0.638603	4.38012												4.16755e-05
Ecm1	-0.63847	4.04401												9.0362e-05
Nod2	-0.638372	1.25535												0.0555458
Plvap	-0.63727	2.12714												0.00746215
Gm37008	-0.636286	0.581602												0.262058
Cit	-0.635629	4.40594												3.92703e-05
Il17rd	-0.635611	3.12645												0.000747398
Stag3	-0.634755	0.522968												0.299938
Mtmr10	-0.634381	3.95209												0.000111663
Cdk6	-0.634331	4.65712												2.20232e-05
Gm28308	-0.634044	1.26014												0.054936
Gm3468	-0.633976	1.09293												0.0807361
Galnt2	-0.633244	2.62126												0.00239188
Arhgap22	-0.63281	3.14985												0.000708184
NA	-0.632405	4.72842												1.86887e-05
Nfkbiz	-0.632391	3.3132												0.000486182
Stk40	-0.63205	4.99657												1.00793e-05
H2bc8	-0.631477	2.50997												0.00309052
Tgif2-ps2	-0.631094	2.14671												0.00713324
Spp1	-0.630999	4.12521												7.49538e-05
Mir22hg	-0.629884	3.07552												0.000840383
Ttll6	-0.628725	0.589717												0.257207
Bdkrb2	-0.628314	1.65046												0.0223637
Srxn1	-0.62776	3.28754												0.000515778
Fsd1l	-0.627666	2.63046												0.00234175
Sox12	-0.626579	4.86931												1.35109e-05
Gm11574	-0.626468	2.22426												0.00596675
Ptar1	-0.625088	4.27227												5.34236e-05
Rps12-ps26	-0.62441	0.595292												0.253927
Fzd9	-0.623615	2.71115												0.00194468
H3c11	-0.623299	1.92265												0.0119494
Gm37855	-0.62286	2.64847												0.00224662
Cep295nl	-0.622142	1.23735												0.0578962
Bambi	-0.622127	1.39924												0.0398805
Tmed5	-0.621988	4.88604												1.30006e-05
Rgs9	-0.62113	1.5976												0.025258
1520401A03Rik	-0.621122	0.972894												0.10644
Angpt4	-0.620167	1.86264												0.0137201
Stxbp1	-0.618791	4.23043												5.88263e-05
Synm	-0.617188	2.99778												0.00100513
Gm4631	-0.616807	2.01931												0.00956505
Klf9	-0.616406	3.82883												0.000148309
Angel1	-0.616008	2.45693												0.00349199
NA	-0.614502	2.29956												0.00501696
Ncf2	-0.614277	1.34228												0.0454697
Gm10359	-0.614215	0.380882												0.416024
Nanp	-0.614053	2.0567												0.00877601
Cdk3	-0.613979	1.55608												0.0277922
Map3k20	-0.613692	4.89657												1.2689e-05
C1ra	-0.613627	4.03357												9.25617e-05
Gm43372	-0.612695	2.25527												0.00555553
Nos1ap	-0.611343	1.0195												0.0956104
Rin2	-0.610875	4.82825												1.48507e-05
Gm13284	-0.610208	1.81993												0.0151381
Rtn4r	-0.609788	3.90699												0.000123883
Gm13864	-0.609123	2.0678												0.00855461
Cd27	-0.608752	1.26556												0.0542554
Camkk1	-0.608307	2.6218												0.00238891
Man2a1	-0.608042	2.36391												0.00432601
Ankrd34a	-0.60723	0.873434												0.133834
Pitx1	-0.606978	2.22423												0.00596717
Inava	-0.606811	4.57727												2.64685e-05
Piezo2	-0.606465	3.73827												0.000182695
Gm15867	-0.606205	2.70656												0.00196535
Arc	-0.606036	2.35687												0.00439678
2510016D11Rik	-0.605774	1.27594												0.0529734
Slc6a19	-0.605052	1.69333												0.0202612
Vcan	-0.604636	0.378126												0.418672
Arntl2	-0.604075	1.44165												0.0361705
Fbxo48	-0.603943	3.91435												0.0001218
Fam20c	-0.602023	2.45663												0.00349435
Junb	-0.60146	3.12709												0.000746296
Gm42501	-0.601316	1.97993												0.010473
Epb41l3	-0.601174	5.84924												1.41501e-06
Smtn	-0.601122	3.99308												0.000101606
Pros1	-0.600959	4.15298												7.03113e-05
Arid5a	-0.600087	3.48072												0.000330585
Ttbk1	-0.598384	1.07456												0.0842255
Alpl	-0.596824	0.615224												0.242536
Hipk2	-0.596686	4.49177												3.22278e-05
Mep1a	-0.596238	1.26371												0.0544868
Rbm20	-0.596143	3.59826												0.000252197
Zdhhc14	-0.594792	3.58106												0.000262384
Lysmd2	-0.594437	2.41805												0.00381896
NA	-0.594423	1.1178												0.0762423
Amh	-0.593288	1.85097												0.0140939
Klhl30	-0.593099	2.1813												0.00658719
Kcp	-0.592435	2.42639												0.00374634
Gm7694	-0.592135	0.98204												0.104222
Gm14165	-0.591648	3.06235												0.000866259
Gm10644	-0.591449	3.59093												0.000256489
Nkd2	-0.591278	1.30064												0.0500445
Zbtb37	-0.591079	3.69459												0.000202029
Lnpep	-0.590797	3.40099												0.000397205
Prex1	-0.59076	0.353675												0.442919
Slc6a9	-0.590404	3.93172												0.000117024
Hbegf	-0.59029	3.05023												0.000890789
Nkpd1	-0.589722	1.68914												0.0204577
Vgll3	-0.588536	2.22005												0.00602484
Zeb2	-0.588279	2.28217												0.00522191
Agbl2	-0.588196	1.24804												0.0564884
Fzd4	-0.588188	3.47177												0.000337468
Dgkq	-0.587725	3.11249												0.00077181
Lif	-0.587569	4.33387												4.63583e-05
Nrn1l	-0.587372	1.2877												0.0515588
Gm26559	-0.586165	2.34799												0.0044876
Pcdhgb7	-0.585691	1.91967												0.0120319
Cd44	-0.58556	5.09775												7.98457e-06
Sync	-0.585374	1.38852												0.0408772
Plppr3	-0.585232	4.01443												9.6733e-05
Prph	-0.585226	1.27852												0.05266
Syngap1	-0.58507	5.09875												7.9662e-06
Nfxl1	-0.584829	3.51662												0.000304356
H2ac5-ps	-0.583088	1.47238												0.033699
Rab36	-0.581723	2.17089												0.00674696
Gm12960	-0.581406	0.6607												0.218424
Lrp4	-0.580652	3.12505												0.000749816
Btn1a1	-0.580554	1.94451												0.0113629
2010204K13Rik	-0.580546	2.45029												0.0035458
Nrarp	-0.580059	4.78902												1.62549e-05
NA	-0.579742	3.68516												0.000206462
Gpr62	-0.579614	1.91858												0.0120621
Sulf2	-0.579509	0.74417												0.180231
Itpr2	-0.579495	4.55232												2.80334e-05
Rpl36	-0.579294	4.49424												3.20451e-05
1700105P06Rik	-0.578461	1.82608												0.0149251
Arhgap27	-0.578328	5.48957												3.23915e-06
Keg1	-0.577877	2.31567												0.00483428
C1qtnf1	-0.57778	0.833201												0.146825
Gm3716	-0.577754	3.37073												0.000425861
Mrpl33	-0.577704	3.72182												0.000189748
Cep112it	-0.577584	0.554004												0.279252
NA	-0.577273	2.05898												0.00873017
mt-Nd4l	-0.576163	1.61176												0.024448
Gm16283	-0.575981	1.13879												0.0726454
Rnls	-0.575913	1.69586												0.0201439
Gm37893	-0.575875	0.995203												0.101111
Gkap1	-0.574875	2.77025												0.00169727
Sult1c2	-0.574432	2.48968												0.00323835
Prr7	-0.574424	2.7724												0.00168887
Tnfrsf23	-0.574252	3.02821												0.000937117
NA	-0.574222	2.88892												0.00129146
Irs2	-0.573786	3.80198												0.000157769
Dbndd2	-0.573505	3.44657												0.00035763
Egfl8	-0.572817	2.95239												0.00111587
Fosl2	-0.572698	3.54504												0.000285079
Gata6	-0.572656	1.53514												0.0291649
Mfap2	-0.572577	2.95843												0.00110044
H1f5	-0.571441	1.32447												0.0473734
Nefh	-0.571153	1.44086												0.0362356
Dsc2	-0.570905	5.77545												1.67706e-06
Hoxd4	-0.570401	2.12209												0.00754935
Abcb1b	-0.570134	2.43191												0.00369908
Dancr	-0.569857	3.24663												0.00056672
Nptxr	-0.569575	2.54787												0.00283226
A730061H03Rik	-0.568118	0.527483												0.296836
Gm40614	-0.567968	1.42553												0.0375376
Gm35299	-0.567509	1.54424												0.0285602
Gigyf1	-0.56748	3.64586												0.000226018
Socs3	-0.567218	4.1204												7.57878e-05
Fstl1	-0.566959	3.16331												0.000686581
Mcam	-0.565772	4.07206												8.4712e-05
2210406O10Rik	-0.565703	1.89882												0.0126234
Paqr5	-0.565253	3.88626												0.00012994
Trim47	-0.565079	5.16212												6.88455e-06
Vegfa	-0.564341	3.78436												0.000164303
Lurap1l	-0.563797	2.0925												0.00808166
A530013C23Rik	-0.563297	1.18059												0.0659798
Egfros	-0.56311	3.40421												0.000394266
Gm43080	-0.562903	1.32145												0.0477038
Gabbr1	-0.562809	2.28081												0.00523827
Frmd8os	-0.561088	1.58002												0.0263012
Gm20605	-0.560925	2.70491												0.00197282
Mkrn2os	-0.560705	2.51839												0.00303114
Efcab15	-0.560511	2.00031												0.00999283
Rpl10a	-0.560359	3.32381												0.000474446
Sla2	-0.560331	1.06475												0.0861498
Bcl2	-0.559402	3.20137												0.000628964
Irx3	-0.557217	5.23489												5.82246e-06
Gm15234	-0.557208	1.01655												0.0962611
Gm19721	-0.556689	1.27873												0.0526348
Bik	-0.556504	2.44419												0.00359589
Gemin4	-0.5562	1.58171												0.0261995
Lgals9	-0.556064	2.41961												0.0038053
Gm43375	-0.555788	1.35256												0.0444055
Igsf9b	-0.554922	1.9284												0.0117925
Sgk2	-0.554811	0.292028												0.510472
Mmp19	-0.554797	2.47317												0.00336377
Pdgfa	-0.554261	4.75132												1.77287e-05
Cebpb	-0.554101	4.55081												2.81313e-05
Klf7	-0.553823	2.55564												0.00278202
Camk2a	-0.553348	0.796595												0.159737
4931422A03Rik	-0.553203	1.24923												0.056334
Aff1	-0.552825	3.84276												0.000143628
Snhg15	-0.552202	3.46218												0.000344998
Plekhg2	-0.551838	3.83535												0.000146099
Fbxl2	-0.551317	3.98809												0.000102781
Cerk	-0.551265	5.06363												8.63709e-06
Efnb3	-0.551245	3.28966												0.000513267
Egfl7	-0.550842	4.6332												2.327e-05
Zfp382	-0.550517	2.20086												0.00629709
Odf2	-0.550123	4.63777												2.30265e-05
Htra1	-0.549853	4.70927												1.95311e-05
Trub2	-0.549543	4.56021												2.75288e-05
Nek11	-0.549511	1.30183												0.0499081
Gm17833	-0.54792	1.17032												0.0675581
Nmnat2	-0.547594	1.2131												0.0612202
Gm15751	-0.54682	1.70548												0.0197022
Eif3j1	-0.546635	3.37884												0.00041798
Mfng	-0.546422	2.52823												0.00296324
Soga1	-0.54611	4.09786												7.98255e-05
Fhod3	-0.545758	4.92339												1.19291e-05
Plcg2	-0.545295	4.11179												7.73061e-05
Arid1b	-0.544993	5.50773												3.10647e-06
Psmb9	-0.544911	4.4831												3.28777e-05
Jak3	-0.544882	5.46668												3.41445e-06
Mapk11	-0.544874	5.28138												5.23147e-06
Gm14508	-0.543921	2.61226												0.00244199
Gm20628	-0.543044	2.22048												0.00601896
Psmb8	-0.543011	3.50273												0.000314244
Col7a1	-0.542274	0.405556												0.393046
Gm36948	-0.542265	2.00282												0.00993521
Gm42937	-0.542113	0.656151												0.220724
Gm37240	-0.541935	1.60822												0.0246481
Stard9	-0.541731	4.03512												9.2231e-05
Lamb3	-0.541518	4.83844												1.45064e-05
Dok3	-0.54117	0.549583												0.282109
Dlx1	-0.54047	3.15513												0.000699638
Podxl2	-0.540391	1.26085												0.0548473
Gm43029	-0.53993	1.12453												0.0750706
Sapcd1	-0.539702	1.12775												0.0745155
Adamts5	-0.539113	3.61335												0.000243583
Mdfi	-0.538206	4.52627												2.97669e-05
Mfsd9	-0.537825	3.65771												0.000219932
Zyg11a	-0.537527	1.69333												0.0202612
Dcp1b	-0.537407	2.42733												0.00373827
Gm13841	-0.5362	0.695496												0.201606
Pdgfd	-0.535495	4.86785												1.35567e-05
Cep152	-0.53541	4.93179												1.17006e-05
Smpd3	-0.535339	1.53405												0.0292383
Platr22	-0.534391	2.97312												0.00106384
Rem2	-0.534189	3.43558												0.000366792
AW011738	-0.534167	3.18437												0.000654081
Clmn	-0.533047	4.0208												9.53228e-05
Tbkbp1	-0.532647	2.20792												0.00619552
Nfil3	-0.532566	4.52426												2.99051e-05
Zfp462	-0.53239	2.88437												0.00130506
Gm2237	-0.531984	1.73343												0.0184742
Abtb2	-0.531924	3.78416												0.000164376
Pitpnm2	-0.531583	3.82682												0.000148998
Pramel46	-0.530376	0.72084												0.190178
Pip5kl1	-0.530264	0.569814												0.269269
Csrnp1	-0.53022	3.10872												0.000778538
Gm15727	-0.529391	0.821143												0.150958
St6galnac6	-0.529179	3.42739												0.000373775
Tnni3	-0.529035	1.35922												0.0437302
BC037039	-0.529011	1.83532												0.0146109
Tm6sf2	-0.529	0.343475												0.453446
Pdgfb	-0.528649	4.73643												1.83473e-05
Tnc	-0.527727	4.14552												7.15294e-05
Dusp3	-0.527361	5.18572												6.52046e-06
Cxcl2	-0.527106	2.05861												0.00873749
1700007K13Rik	-0.526257	2.35799												0.00438537
Gm15894	-0.52618	0.595825												0.253615
Sapcd2	-0.525974	4.62913												2.3489e-05
Fam13a	-0.525419	0.608225												0.246476
Cldn12	-0.52492	4.56004												2.75399e-05
Pcsk9	-0.524505	4.98375												1.03813e-05
Wdfy2	-0.524467	2.5305												0.00294782
Gstk1	-0.523963	3.81153												0.000154338
Ccdc96	-0.523901	3.83757												0.000145356
Dennd5b	-0.523893	2.99934												0.00100152
Smarcd3	-0.523687	4.07329												8.44708e-05
Tspan17	-0.523576	2.1095												0.00777149
Gm9824	-0.523511	1.55211												0.0280475
Katnal1	-0.523254	4.77973												1.6606e-05
A930024E05Rik	-0.522909	2.3584												0.00438123
Lrp11	-0.522872	3.62671												0.000236207
Trim46	-0.522521	3.75753												0.00017477
NA	-0.522405	1.9775												0.0105318
Gjb4	-0.522194	4.50942												3.09445e-05
Dlec1	-0.521575	1.62929												0.0234805
AI429214	-0.521535	3.03491												0.000922763
Mapkbp1	-0.521396	4.39389												4.0375e-05
C3	-0.521315	1.87063												0.0134702
Gm15601	-0.521235	0.917126												0.121025
Gm7846	-0.520721	3.61952												0.00024015
Gm19265	-0.520677	1.62407												0.0237645
G430095P16Rik	-0.520387	1.64663												0.0225617
Smox	-0.519798	3.43225												0.000369612
Hsf4	-0.519087	1.55706												0.0277292
Gm10182	-0.518927	1.18465												0.065365
Rasl10a	-0.518863	4.25675												5.53668e-05
Olfm2	-0.518236	1.33211												0.0465471
Hoxd9	-0.518028	3.17948												0.000661487
6030445D17Rik	-0.517997	1.03321												0.0926372
Gm17546	-0.517394	2.06544												0.00860129
Gpr63	-0.517045	1.56499												0.0272278
Fnbp4	-0.516991	3.89328												0.000127857
Proser3	-0.516191	3.6612												0.000218174
Ttf1	-0.515748	4.15724												6.9624e-05
Ttc21a	-0.515673	2.74192												0.00181169
Lockd	-0.515454	4.30362												4.97031e-05
Susd2	-0.515083	2.096												0.00801686
Slc2a9	-0.514764	1.8296												0.0148047
Cxcl5	-0.513887	1.70864												0.0195597
Ehd2	-0.512694	5.03151												9.30007e-06
Gm43054	-0.51264	0.545572												0.284726
Gm10282	-0.512601	4.50175												3.14959e-05
Il1rn	-0.512258	2.16701												0.00680756
Ankrd11	-0.511852	2.96095												0.00109408
Gm16638	-0.511337	1.42995												0.0371577
Shroom4	-0.511155	3.44992												0.00035488
Hmox1	-0.51035	4.61166												2.44534e-05
Gm37905	-0.510336	1.18431												0.0654166
Gm9910	-0.510044	2.0958												0.00802047
Nfatc4	-0.509825	5.06883												8.53426e-06
Lyst	-0.509719	2.76771												0.00170722
Rps2	-0.509454	5.09775												7.98457e-06
A330023F24Rik	-0.509247	0.621954												0.238806
Tcf7	-0.509203	4.03136												9.30336e-05
Gm42878	-0.508893	4.01503												9.65991e-05
6030443J06Rik	-0.508701	1.27586												0.0529839
Zglp1	-0.508419	1.69794												0.0200477
Ccdc88b	-0.508365	2.3545												0.0044208
Zbtb49	-0.508183	2.68098												0.0020846
Dnase1l2	-0.507997	3.49045												0.00032326
Ier2	-0.507705	2.90942												0.0012319
Adamts6	-0.505645	2.22267												0.0059886
Cebpd	-0.505429	3.68589												0.000206115
Egr2	-0.505382	2.18838												0.00648074
Slco4a1	-0.504965	3.81939												0.000151567
Nup210l	-0.504712	0.975566												0.105787
Gm9530	-0.504634	1.55724												0.0277179
Gm40332	-0.50407	0.608261												0.246456
Slc2a4rg-ps	-0.503331	4.11119												7.7413e-05
Atp2a3	-0.502726	1.48133												0.0330117
Spi1	-0.502512	1.19181												0.0642964
Unc13a	-0.501562	2.32728												0.00470673
Dsp	-0.501215	5.02965												9.33997e-06
Niban3	-0.501026	1.51541												0.03052
Gm13966	-0.500664	2.46278												0.00344521
Fcho1	-0.500434	2.89428												0.00127562
Caskin1	-0.500286	1.93343												0.0116565
Fhl2	-0.499772	5.6653												2.16125e-06
Gm38253	-0.499253	2.22929												0.00589801
Fhad1	-0.499205	2.23472												0.00582479
Tubb3	-0.498845	2.92006												0.00120209
Pianp	-0.498711	4.50011												3.16147e-05
Vwa7	-0.498635	0.988455												0.102694
Micall1	-0.498452	3.3659												0.000430626
Csf1r	-0.498278	4.70651												1.96558e-05
Slc13a1	-0.498264	1.17504												0.0668278
Prpf40b	-0.498083	3.64431												0.000226822
Ampd3	-0.497902	4.49196												3.22138e-05
Rasgrp2	-0.497598	1.93283												0.0116727
Psca	-0.497489	1.31503												0.0484143
Fabp5	-0.49713	3.41059												0.000388513
Nfatc1	-0.496754	4.49197												3.22132e-05
Pkn3	-0.496691	3.93226												0.000116881
Dclk3	-0.495956	4.1832												6.55839e-05
S100a11	-0.495881	5.85159												1.40739e-06
Napb	-0.495216	4.11059												7.7519e-05
Foxj1	-0.4951	4.74083												1.81624e-05
Efr3b	-0.494951	1.62559												0.0236817
Pla2g3	-0.493622	2.19725												0.00634969
Galnt10	-0.493209	4.76395												1.72206e-05
Gng3	-0.492973	1.21643												0.0607532
Agps	-0.492504	4.64781												2.25005e-05
Abhd11os	-0.492287	0.320926												0.477611
Gm16299	-0.491902	1.94422												0.0113704
Gm37154	-0.491343	0.763388												0.17243
Fosl1	-0.490864	4.8637												1.36866e-05
Baiap2l2	-0.490831	2.55125												0.00281027
Ralgps1	-0.490505	3.22176												0.000600122
Rin1	-0.48936	3.35683												0.000439717
Mapk15	-0.489002	2.23494												0.00582179
Inf2	-0.48874	4.55546												2.78315e-05
Gnrh1	-0.488009	0.304763												0.49572
Lgals3	-0.486679	4.3215												4.76978e-05
Dnali1	-0.486131	2.57592												0.00265511
Atp5md	-0.486043	4.01774												9.59982e-05
Eml2	-0.485966	5.50363												3.13597e-06
1810064F22Rik	-0.485779	0.550436												0.281556
Ptpn1	-0.485267	5.71807												1.91396e-06
Gm14137	-0.485125	2.6145												0.0024294
Lat2	-0.485078	1.05864												0.0873685
Htt	-0.484855	4.12204												7.55028e-05
6430550D23Rik	-0.484453	1.93026												0.0117418
Rhbdl1	-0.484342	1.68603												0.0206048
Egf	-0.483989	2.457												0.0034914
Ccdc120	-0.48397	3.84555												0.000142708
Smpdl3b	-0.48386	5.74062												1.81712e-06
Gm27002	-0.483734	0.915566												0.12146
Acsl1	-0.483524	3.60752												0.000246874
Brsk1	-0.48347	3.11565												0.000766221
Degs2	-0.483442	2.70444												0.00197497
Tnrc18	-0.483404	3.59156												0.000256116
Sorcs2	-0.483235	2.81986												0.00151407
Leng8	-0.483041	4.20487												6.2392e-05
Ly6g6e	-0.482633	0.957224												0.110351
Gm42997	-0.482582	1.02208												0.0950426
Slc44a3	-0.482396	3.44687												0.000357381
Cep135	-0.482092	2.92708												0.00118281
Edn1	-0.481817	2.65997												0.00218793
L3hypdh	-0.481411	2.77901												0.00166337
Hoxa2	-0.480965	2.96065												0.00109484
Gm20492	-0.480776	1.33697												0.0460292
Bcor	-0.480663	5.03151												9.30007e-06
Exd1	-0.480602	1.78532												0.0163936
Ripor2	-0.479882	1.20163												0.0628586
Slc7a11	-0.479422	3.2921												0.000510385
Ice1	-0.478765	3.53183												0.000293881
Serpina10	-0.478718	0.436932												0.365652
Cda	-0.47847	2.46677												0.00341375
Fetub	-0.478316	2.10734												0.0078101
Mfsd6l	-0.477768	1.09882												0.079649
Tmem267	-0.477629	3.73289												0.000184972
Gm37790	-0.47733	0.425982												0.374988
Gm5532	-0.477174	0.949648												0.112293
Nav1	-0.476604	3.69227												0.000203109
1700048M11Rik	-0.476225	1.85808												0.0138651
Usp12	-0.475752	3.59945												0.000251504
Psph	-0.475601	4.36017												4.36345e-05
Ap4e1	-0.475471	2.69595												0.00201397
Fndc4	-0.475453	3.79098												0.000161815
Zfp217	-0.474734	4.46153												3.45515e-05
Prss27	-0.474536	0.535308												0.291536
Mthfr	-0.473488	4.83902												1.44869e-05
Wnt4	-0.472983	4.65949												2.19036e-05
Eaf2	-0.472618	2.26992												0.00537132
Eepd1	-0.472598	1.88335												0.0130811
Fgd3	-0.472291	3.48054												0.000330722
5730471H19Rik	-0.472289	2.89736												0.0012666
Lcor	-0.472276	2.28609												0.005175
Krt4	-0.472028	1.15782												0.069532
Apc	-0.471924	3.87657												0.000132871
NA	-0.471812	1.43053												0.0371078
Sema6a	-0.471632	1.98037												0.0104623
Shisa7	-0.471384	2.17939												0.00661621
Ppp1r3b	-0.47137	1.55968												0.0275628
Rpl17	-0.47083	4.4016												3.9664e-05
Gm37516	-0.470744	4.45657												3.49483e-05
Fam227a	-0.470677	1.60318												0.0249354
Clstn3	-0.470534	2.19131												0.00643712
Mpp4	-0.469936	1.23579												0.0581043
Slc25a25	-0.469576	2.66286												0.00217341
Arid3b	-0.469527	2.76744												0.00170827
Nlrp10	-0.469523	2.43078												0.00370869
Gm20683	-0.46938	2.59303												0.00255251
Rrad	-0.469032	4.11767												7.62666e-05
Lax1	-0.469014	2.78855												0.00162723
Knl1	-0.468936	3.57352												0.000266981
Pkd1	-0.468885	3.60732												0.000246992
Rassf9	-0.468033	1.40211												0.0396179
Ankrd23	-0.467558	2.15521												0.00699498
Gchfr	-0.467532	2.06544												0.00860129
Gm15690	-0.466616	0.648508												0.224643
Acox3	-0.466341	5.13436												7.33903e-06
Dlc1	-0.46604	4.32782												4.70084e-05
Gnao1	-0.466022	0.394208												0.403452
Obsl1	-0.465836	2.73141												0.00185606
Plk3	-0.465581	3.40401												0.000394447
Evi2a	-0.465037	0.866392												0.136022
Kbtbd6	-0.464422	2.95336												0.00111336
Dab2ip	-0.464305	3.10937												0.000777379
Dnaja4	-0.463955	3.12806												0.00074463
Plcxd1	-0.463946	4.16983												6.7635e-05
Sbno2	-0.462592	3.63082												0.000233983
Fermt2	-0.462526	5.23489												5.82246e-06
Sntb2	-0.462282	4.98676												1.03095e-05
Kifc5b	-0.462212	3.59058												0.000256697
Trim16	-0.461037	3.60126												0.000250462
Lck	-0.46074	1.91002												0.0123022
Pla2g7	-0.460599	5.23489												5.82246e-06
Gm9903	-0.460414	1.13852												0.0726915
Mapk8ip3	-0.459734	3.22239												0.000599254
Col20a1	-0.458843	0.873772												0.13373
Snhg20	-0.458517	3.23014												0.000588655
Relt	-0.458002	1.85015												0.0141204
Nol3	-0.457957	3.58417												0.00026051
Prr5l	-0.457757	2.75978												0.00173867
Pif1	-0.457304	2.60966												0.00245661
Dusp4	-0.456796	3.81467												0.000153226
Mllt10	-0.45605	3.97532												0.000105848
Nme5	-0.455931	4.49197												3.22132e-05
Ndufb4	-0.455104	2.68992												0.00204213
Spred3	-0.454632	4.03401												9.24687e-05
Bod1l	-0.454331	3.70338												0.000197978
Otud1	-0.454184	2.9271												0.00118276
Igf2r	-0.453378	4.93414												1.16375e-05
Gm37127	-0.453362	0.600537												0.250878
Cpt1b	-0.453085	1.5183												0.0303179
Glcci1	-0.453027	1.09694												0.0799949
B230377A18Rik	-0.452134	2.36531												0.00431216
5930430L01Rik	-0.452085	2.89787												0.00126512
Cxcl1	-0.451938	2.00049												0.00998864
Susd1	-0.451595	2.58937												0.00257413
Ttc30a1	-0.451165	3.05295												0.000885226
Helz2	-0.451161	3.48379												0.000328253
Ccdc178	-0.450888	0.558112												0.276623
4930404N11Rik	-0.450693	1.171												0.0674531
Mgat3	-0.450581	3.97276												0.000106473
Gm42659	-0.450428	1.10882												0.0778362
Chd6	-0.450201	4.21386												6.11145e-05
Sgk1	-0.449888	2.76597												0.00171408
Metrnl	-0.449692	3.73536												0.000183924
2810047C21Rik1	-0.449382	0.771638												0.169185
Gm20695	-0.449332	0.754712												0.175909
Rnf24	-0.4492	3.13722												0.000729089
Cbarp	-0.448838	4.43814												3.64637e-05
Spsb1	-0.448622	3.19202												0.000642657
Dclre1c	-0.448376	3.12742												0.000745736
Arhgef10l	-0.448262	4.19795												6.33937e-05
Zfp335	-0.447752	2.84092												0.00144236
AA414768	-0.447732	3.07555												0.00084033
Cystm1	-0.4477	5.42452												3.76254e-06
Emp2	-0.447316	3.05816												0.000874661
Srl	-0.447305	2.56484												0.00272372
Erf	-0.447194	4.00806												9.81617e-05
Snapc4	-0.447032	2.80312												0.00157354
Map1lc3a	-0.446959	3.36783												0.000428721
Gm14022	-0.446555	1.04155												0.0908772
Spen	-0.446362	4.10903												7.77985e-05
Gm15672	-0.445839	2.26413												0.00544343
Slx4	-0.445658	3.67246												0.00021259
Hectd4	-0.444603	2.92194												0.0011969
Ankrd45	-0.44457	1.31083												0.0488843
Fzd3	-0.444521	2.23685												0.00579634
Igfbp4	-0.44419	0.444823												0.359068
Trim62	-0.443943	1.26183												0.054723
Ankle1	-0.443255	1.73064												0.0185935
H2ac20	-0.442918	1.25954												0.0550127
Niban1	-0.442441	4.71981												1.90629e-05
Hipk4	-0.442325	2.56538												0.00272035
Mphosph9	-0.441896	3.68516												0.000206462
Sema3g	-0.441618	2.04283												0.00906081
Bok	-0.441602	4.97456												1.06033e-05
A930033H14Rik	-0.441261	2.58287												0.00261297
Zfp106	-0.440588	4.03565												9.2119e-05
Epgn	-0.440162	1.17756												0.0664418
Sap25	-0.44003	1.51458												0.030579
Ankrd52	-0.439453	3.16377												0.000685852
Nr4a3	-0.439294	1.07178												0.0847651
H2-T10	-0.439148	2.58785												0.00258318
Hoxa4	-0.439031	3.14701												0.000712841
Engase	-0.438821	1.75124												0.0177322
4933415A04Rik	-0.438217	1.52578												0.0298004
Senp5	-0.438197	2.54491												0.00285161
Gm43457	-0.438041	1.35547												0.0441096
Kif24	-0.43774	3.66209												0.000217727
Zgpat	-0.437437	3.7939												0.000160732
Abca7	-0.437104	3.06483												0.00086134
Nanos1	-0.437082	3.6306												0.000234101
Rell1	-0.436941	3.75085												0.000177478
Thoc2l	-0.436875	4.15724												6.9624e-05
Atp5b	-0.436839	5.77074												1.69536e-06
Peg13	-0.436139	4.12271												7.53867e-05
Specc1	-0.436088	4.73108												1.85747e-05
Gm15846	-0.436036	0.910227												0.122962
Arhgap21	-0.435998	4.33496												4.62429e-05
Ripply3	-0.435855	2.63106												0.00233849
Ep400	-0.435798	2.60814												0.00246523
Gm42809	-0.435434	0.697934												0.200478
Spag1	-0.435404	3.3404												0.000456663
Lad1	-0.435174	5.95398												1.11177e-06
Coro1c	-0.435149	4.60161												2.50257e-05
Rnf32	-0.435065	2.52818												0.00296357
Map3k14	-0.43432	2.01743												0.00960671
H3c6	-0.434283	1.05219												0.0886759
E030037K01Rik	-0.434042	2.83369												0.0014666
Slc43a2	-0.433861	2.77554												0.00167672
Rtkn	-0.433012	3.56336												0.000273303
Pstpip1	-0.432783	4.22703												5.92884e-05
Tctn1	-0.432536	2.87727												0.00132656
NA	-0.432513	1.67469												0.0211497
Gm17349	-0.432122	2.1267												0.00746969
H2bc15	-0.431851	0.761388												0.173226
Gm7628	-0.431744	2.92954												0.00117613
Map4k2	-0.431268	3.84977												0.000141327
Adgrg3	-0.430975	1.49312												0.0321279
NA	-0.430829	1.44465												0.0359215
Eif4ebp1	-0.430539	4.30946												4.90387e-05
Zbtb7a	-0.43039	4.57729												2.64675e-05
Vnn1	-0.430201	3.90786												0.000123636
Serpinb9b	-0.42995	1.05616												0.08787
Erbb4	-0.429604	0.6659												0.215824
Kmt5a	-0.429255	3.99854												0.000100337
Cntrl	-0.429209	4.06204												8.66885e-05
Rbm38	-0.429079	3.75569												0.000175515
Rassf1	-0.429031	3.90227												0.000125237
Mutyh	-0.428992	4.38395												4.13097e-05
Ovol1	-0.428441	2.87407												0.00133637
Ppp1r13l	-0.427984	4.56882												2.69886e-05
2810433D01Rik	-0.427968	1.71064												0.0194695
Dmxl2	-0.427409	3.14778												0.000711578
Ehd4	-0.427311	4.55725												2.77172e-05
Fam189b	-0.426748	1.89662												0.0126877
Rnft2	-0.426577	1.55891												0.0276117
Mir17hg	-0.426503	2.42502												0.00375821
Sh2d4b	-0.426419	1.76362												0.0172338
H3c8	-0.426139	1.5922												0.0255739
Gm29107	-0.425863	0.461572												0.345484
Setd1a	-0.42565	3.68456												0.00020675
Rassf4	-0.425605	1.69476												0.0201948
Socs2	-0.425475	4.33426												4.63168e-05
Hrc	-0.425471	1.91635												0.012124
Lmbrd2	-0.425194	2.18541												0.00652516
Pdha1	-0.425154	5.75633												1.75253e-06
Gm17396	-0.425101	1.01944												0.0956235
Gm26621	-0.424914	3.14788												0.000711415
Met	-0.424492	3.80179												0.000157837
Myo5b	-0.424151	2.81949												0.00151534
Bmp8a	-0.423918	0.895127												0.127313
Ier3	-0.423788	2.11256												0.00771691
Lrrc56	-0.423396	4.14471												7.1662e-05
Plcd1	-0.422942	4.89657												1.2689e-05
Dnm3	-0.422852	1.63881												0.0229718
Gm6787	-0.422749	0.645074												0.226426
Fgfrl1	-0.422471	4.61693												2.41587e-05
Mettl21c	-0.422397	0.593437												0.255013
C1s1	-0.422342	1.00845												0.0980738
Flnc	-0.422156	4.03332												9.26141e-05
Lmna	-0.421596	3.69918												0.000199903
Gm37353	-0.421399	0.558602												0.276311
Amt	-0.421333	2.09122												0.00810547
Nutf2	-0.421321	5.66737												2.15096e-06
Zbtb7b	-0.421268	5.02375												9.46785e-06
Col4a3	-0.420816	4.91328												1.22101e-05
4930402H24Rik	-0.420642	2.9981												0.00100437
H1f3	-0.42055	1.67469												0.0211497
Gm21811	-0.42041	2.28938												0.00513599
Gm4473	-0.420325	1.10671												0.0782144
Ppm1j	-0.419855	3.37014												0.000426444
Sox13	-0.419306	3.74433												0.000180166
Rpl21	-0.419254	5.23489												5.82246e-06
Esyt3	-0.41911	0.509986												0.309039
Alkbh2	-0.418966	4.91374												1.21972e-05
D730045B01Rik	-0.418938	0.363629												0.432883
Fkbp11	-0.418916	0.455549												0.350309
Btg3	-0.418625	2.57003												0.00269134
Zc3h8	-0.418354	2.64958												0.00224089
Zfp993	-0.417756	1.84076												0.0144292
Camkk2	-0.417733	4.23482												5.82351e-05
E230016M11Rik	-0.417298	0.731794												0.185441
Garnl3	-0.41719	3.74325												0.000180614
Gm43138	-0.416955	1.12492												0.0750027
NA	-0.416843	1.27862												0.0526472
4933430I17Rik	-0.416502	0.629045												0.234939
Taok3	-0.416182	3.82941												0.000148114
Map11	-0.415484	4.08414												8.23873e-05
Sugp2	-0.415437	3.74442												0.000180127
S100a4	-0.415414	2.08564												0.00821034
Pdpr	-0.415231	2.85465												0.00139748
Smim1	-0.41483	3.81342												0.000153669
Nxt1	-0.414565	3.59138												0.000256221
Myof	-0.414421	5.36505												4.31467e-06
Gale	-0.414177	4.54431												2.85553e-05
Zfp971	-0.414078	3.17437												0.00066931
Zfp442	-0.414008	2.61186												0.00244422
Zfp513	-0.413969	3.20041												0.000630355
Gm43679	-0.413833	0.980864												0.104505
Gm9057	-0.413782	0.65412												0.221758
Loxl3	-0.413471	3.72956												0.000186396
Pcdhga5	-0.412816	2.17594												0.00666906
Gm26634	-0.412778	0.57857												0.263894
Gpc6	-0.41236	2.06348												0.00864007
Asb5	-0.412135	1.20169												0.0628505
Chadl	-0.412085	2.17336												0.00670872
Scin	-0.411949	5.13757												7.28506e-06
Gm10657	-0.411673	2.04457												0.00902455
Sowahb	-0.411226	4.76757												1.70778e-05
Snrpf	-0.410846	4.86785												1.35567e-05
Nr1h3	-0.410825	0.739486												0.182186
Depdc5	-0.410812	3.38198												0.000414976
Tubb6	-0.410808	5.0026												9.94039e-06
Pfkfb2	-0.410411	3.53071												0.000294641
3300002I08Rik	-0.41034	1.60131												0.0250429
Apoe	-0.409691	2.22112												0.00601005
Niban2	-0.40969	4.00398												9.90878e-05
2900009J06Rik	-0.409627	0.957283												0.110336
Epha2	-0.409482	3.20692												0.00062098
Doc2g	-0.409259	1.35665												0.0439896
Gstp2	-0.409227	2.16334												0.00686538
C2cd4a	-0.409213	1.12615												0.0747906
Tpcn1	-0.409204	4.86785												1.35567e-05
Immp2l	-0.409105	1.44351												0.0360155
Fhod1	-0.408787	4.93052												1.17349e-05
Inha	-0.408653	0.928716												0.117838
C430049B03Rik	-0.408613	1.58298												0.0261225
Ndst1	-0.408335	3.18364												0.00065518
Pitpnm3	-0.408291	3.27523												0.000530597
Pdlim1	-0.408281	2.56305												0.00273496
Smurf1	-0.407291	4.61303												2.43762e-05
Cep290	-0.407137	3.99169												0.000101933
Mthfd2	-0.407065	4.51769												3.03606e-05
Adam1a	-0.406938	4.09561												8.02394e-05
B130055M24Rik	-0.406733	1.68225												0.0207848
Ccdc82	-0.406316	3.78057												0.000165739
Ankrd37	-0.406268	2.81049												0.00154709
Bicdl1	-0.406257	2.74641												0.00179305
Sirt4	-0.406059	3.17232												0.000672484
Rita1	-0.405975	3.4001												0.00039802
Gpr182	-0.405484	0.718256												0.191313
Tro	-0.405156	0.625614												0.236802
Gm13378	-0.405152	1.00333												0.0992368
Lats2	-0.404982	3.90672												0.000123961
3110009E18Rik	-0.404938	2.98695												0.0010305
Pigyl	-0.404856	4.05855												8.73874e-05
Ctsc	-0.404717	4.19518												6.38005e-05
Tnks1bp1	-0.404693	3.68175												0.000208087
4732490B19Rik	-0.404639	1.82181												0.0150725
Asxl2	-0.404448	3.13474												0.000733258
Rgs3	-0.40424	4.13024												7.409e-05
Dzip1l	-0.404202	3.89565												0.000127161
Syt8	-0.40377	1.32556												0.0472537
Tcof1	-0.403764	3.85473												0.000139725
Gm14305	-0.40369	0.634627												0.231939
Rasl12	-0.403676	0.766527												0.171188
Cox17	-0.403306	4.80063												1.5826e-05
Pop7	-0.403264	5.32628												4.71764e-06
Ccnjl	-0.402986	3.79328												0.000160962
Kcnn1	-0.402965	4.57613												2.6538e-05
Rap1gapos	-0.402823	0.931632												0.117049
Trio	-0.402732	3.44964												0.000355109
Pde8b	-0.402696	2.05073												0.0088976
Ngf	-0.40255	3.0795												0.000832713
Timm23	-0.402379	3.50564												0.00031215
Nmb	-0.402071	2.08149												0.00828918
Gm20652	-0.401283	0.822885												0.150354
NA	-0.401262	0.567246												0.270865
Cib2	-0.400605	4.71665												1.92019e-05
Sdsl	-0.400556	2.43648												0.00366036
Gm42572	-0.400533	1.41684												0.0382962
Trim6	-0.400304	2.64721												0.00225314
Foxc1	-0.399965	4.50821												3.10305e-05
Zcchc3	-0.399879	3.96695												0.000107907
Nes	-0.399867	4.14529												7.15666e-05
Dcp2	-0.399671	3.66222												0.000217662
Mylk	-0.399587	3.65686												0.000220365
Sox11	-0.39954	2.52904												0.00295775
Gadd45g	-0.399392	2.10668												0.00782205
Spata2	-0.398963	3.71203												0.000194073
Itga6	-0.39888	4.91735												1.20963e-05
Pcdhgc3	-0.398137	2.44388												0.00359846
Acvr1	-0.397806	3.19369												0.000640194
Dnajc17	-0.397314	3.58198												0.000261831
Fam187b	-0.397312	1.80448												0.0156863
Camk2n1	-0.397185	3.60642												0.000247505
Mitf	-0.397126	1.55158												0.0280818
Gm42688	-0.397025	2.51426												0.00306016
Greb1l	-0.396794	1.89891												0.0126208
Prkar1b	-0.39657	0.813086												0.153785
Eno3	-0.396286	4.01366												9.69042e-05
Bmp1	-0.395923	4.34487												4.51987e-05
Prrc2b	-0.395901	4.43505												3.67244e-05
6820408C15Rik	-0.395778	0.727661												0.187214
Bcl9l	-0.395733	3.68516												0.000206462
Ssna1	-0.395485	4.67868												2.09566e-05
Prdm9	-0.395362	2.25834												0.00551649
Mid1ip1	-0.395352	4.62062												2.39542e-05
Tex26	-0.395278	1.20748												0.0620179
Rab37	-0.395223	0.749019												0.17823
Hdhd3	-0.394975	3.05304												0.000885027
5830487J09Rik	-0.394863	0.981381												0.10438
Ssh1	-0.394656	4.10947												7.77192e-05
Urb1	-0.394591	3.28104												0.000523556
Csnk1e	-0.39409	4.24262												5.71973e-05
Srgap3	-0.394	3.45847												0.000347964
B230319C09Rik	-0.393934	0.660762												0.218393
Cdh16	-0.39382	4.80972												1.54981e-05
BC065397	-0.393574	1.33428												0.0463152
Cpne8	-0.393545	3.8541												0.000139926
Ttc16	-0.393435	2.21434												0.00610467
Nr2c2	-0.393071	2.70439												0.0019752
Miip	-0.392769	2.83758												0.00145352
Krt39	-0.391976	1.42043												0.0379817
Rgp1	-0.391599	4.06861												8.53868e-05
Nfe2	-0.39085	1.19167												0.0643179
Tnni2	-0.39055	1.00899												0.0979512
Als2cl	-0.389884	2.92735												0.0011821
Slc8a2	-0.389821	1.61518												0.0242563
Cd274	-0.389513	3.17724												0.000664908
Hoxa1	-0.389475	3.23481												0.000582354
Gxylt2	-0.389275	4.14097												7.22822e-05
Gm9806	-0.389052	1.02816												0.0937206
Dmtf1	-0.388951	3.76121												0.000173295
Clk3	-0.388914	3.43757												0.000365118
Iffo1	-0.388891	0.32211												0.47631
Kif9	-0.3888	3.28738												0.00051596
Gm38192	-0.38817	0.869281												0.13512
Garem1	-0.38789	3.08367												0.00082476
9330159M07Rik	-0.387832	1.16974												0.0676485
Mb	-0.387783	2.12163												0.00755728
4930523C07Rik	-0.387527	1.96051												0.010952
Malt1	-0.387509	4.81271												1.53917e-05
Ccser1	-0.387296	0.848046												0.141891
Ptpn11	-0.387187	4.2621												5.46896e-05
Tmem245	-0.387117	2.59592												0.00253561
Slc1a4	-0.387106	3.78262												0.000164961
Spaca6	-0.386921	3.81131												0.000154415
Sptbn2	-0.386779	3.65573												0.00022094
Pggt1b	-0.386536	3.10609												0.000783269
Poln	-0.38634	0.754368												0.176048
Dysf	-0.386323	4.07329												8.44708e-05
Kif3b	-0.386103	3.10597												0.000783493
Plau	-0.38609	4.58412												2.60546e-05
Ssc4d	-0.386014	2.61226												0.00244199
Tex45	-0.385551	0.647018												0.225415
Srebf2	-0.385272	3.95109												0.000111919
C130046K22Rik	-0.384873	1.84281												0.0143611
Ttyh1	-0.384824	1.21426												0.0610577
Tlnrd1	-0.384675	5.12494												7.5e-06
Jazf1	-0.384504	2.52974												0.00295301
Pla2g4b	-0.384467	1.13177												0.073829
Atp5e	-0.383493	3.80154												0.000157929
Timm10	-0.383452	3.15841												0.000694361
Dcaf17	-0.38333	5.06363												8.63709e-06
Tcaf2	-0.383192	1.5418												0.0287213
Ptprr	-0.383076	0.552039												0.280518
Ankrd24	-0.38291	2.12738												0.00745801
NA	-0.382753	2.98544												0.0010341
Rbbp8nl	-0.382592	3.36732												0.000429223
Itgb2	-0.382551	1.0867												0.0819029
Gm17655	-0.382548	2.18999												0.00645674
Gpr162	-0.382302	2.98326												0.00103931
Lgals4	-0.382258	1.1547												0.0700326
Tns2	-0.382073	5.09875												7.9662e-06
Isoc2a	-0.382029	2.30908												0.00490822
Zmat1	-0.381824	2.10492												0.00785384
Fbf1	-0.381572	4.3845												4.12568e-05
Gpsm3	-0.381517	1.44534												0.035864
Igf1r	-0.381411	3.86202												0.000137398
Lrsam1	-0.381337	4.32503												4.73116e-05
BC046401	-0.381334	1.39342												0.0404185
H2-Q7	-0.381287	1.97814												0.0105163
Gm15408	-0.381103	0.964994												0.108394
Fam219a	-0.381082	2.14215												0.00720857
Gm37902	-0.380976	0.318422												0.480372
Pde4d	-0.380242	1.95004												0.0112192
Fkbp14	-0.380044	2.67126												0.00213175
Cdc7	-0.379987	4.75272												1.76716e-05
Lyrm9	-0.37983	1.93749												0.0115482
Bloc1s6	-0.379742	3.02065												0.000953572
Ppp2r5b	-0.379683	3.58282												0.000261326
1700054A03Rik	-0.379372	0.651859												0.222916
Ube2c	-0.379367	4.78883												1.6262e-05
H6pd	-0.379306	3.82306												0.000150292
H4c18	-0.379147	1.57782												0.026435
Bmp4	-0.37895	3.85606												0.000139297
Baz1a	-0.378754	3.10496												0.000785303
Flot1	-0.378598	5.22153												6.00447e-06
Gm17029	-0.378568	0.72635												0.18778
Raph1	-0.378381	3.19244												0.000642042
Prodh	-0.377984	2.28499												0.00518807
Gm43328	-0.377716	0.321368												0.477125
Stac3	-0.377696	0.776922												0.167139
Panx1	-0.377554	2.45517												0.00350618
Egfr	-0.377311	4.34487												4.51987e-05
Mrs2	-0.377286	4.29607												5.05745e-05
Kantr	-0.3772	2.33966												0.00457445
Tmem128	-0.377127	4.5943												2.54509e-05
Neurl1a	-0.377097	1.35481												0.0441763
Tmem8b	-0.377035	2.89593												0.00127077
H2-Q4	-0.377018	4.80928												1.55139e-05
Gm42603	-0.37695	1.09834												0.0797362
Mamdc4	-0.376658	1.50842												0.0310153
Odad3	-0.376637	0.814686												0.153219
Gm13421	-0.376314	2.1068												0.00781982
Il15ra	-0.376282	2.2182												0.00605067
Smim26	-0.376052	4.08695												8.18551e-05
4833417C18Rik	-0.376006	2.12384												0.007519
Kctd11	-0.37595	5.3117												4.87867e-06
Esyt1	-0.375859	5.26003												5.49499e-06
NA	-0.375771	5.14275												7.19858e-06
Mpzl3	-0.375726	4.54431												2.85553e-05
Aoc1	-0.375591	2.27391												0.00532216
Nkain1	-0.37511	3.76049												0.000173583
Gm26781	-0.375093	1.37884												0.0417987
Gch1	-0.374978	3.33992												0.000457167
Dffb	-0.374908	2.34359												0.00453326
Pycard	-0.374644	0.474126												0.33564
Lyar	-0.37451	3.71758												0.00019161
Dido1	-0.37405	3.83757												0.000145356
Gm26935	-0.373993	0.941273												0.114479
Irf2bpl	-0.373867	4.11179												7.73061e-05
Elob	-0.373488	4.0392												9.13692e-05
Aipl1	-0.373248	2.38183												0.0041512
B4galt6	-0.373213	2.68303												0.00207477
Id3	-0.37319	3.22305												0.000598338
Exph5	-0.373115	2.25793												0.00552166
A930015D03Rik	-0.373054	0.756126												0.175337
NA	-0.373011	0.975237												0.105867
Gm9115	-0.372917	2.49764												0.0031795
Plekhg4	-0.372837	1.20567												0.0622776
Gbp7	-0.372755	2.08062												0.00830575
Pcbp3	-0.372731	3.6256												0.00023681
Katnip	-0.372589	3.48836												0.00032482
Ppp1r18	-0.372442	2.85423												0.00139885
Gm12527	-0.372121	0.856464												0.139167
Setd4	-0.371896	2.11187												0.00772918
1810044D09Rik	-0.371772	3.28323												0.000520917
Slpi	-0.37163	0.628051												0.235478
Slc7a1	-0.371522	3.67551												0.000211101
Ddx55	-0.371503	3.90455												0.00012458
Ccr10	-0.371492	0.597077												0.252885
Eif4a1	-0.371474	4.93004												1.17478e-05
Krt8	-0.371368	4.73589												1.83699e-05
Dusp14	-0.370948	4.56084												2.74894e-05
Grin2d	-0.370908	1.68262												0.0207671
Cenpx	-0.370789	3.91932												0.000120414
Ccnyl1	-0.370749	3.74149												0.000181347
Gm29340	-0.37045	0.543306												0.286216
Dnaaf1	-0.370443	1.27748												0.0527856
Spata24	-0.370365	4.05509												8.80869e-05
Gm47512	-0.36993	0.715468												0.192545
Slc5a5	-0.369912	0.589678												0.25723
Gm37986	-0.369861	0.703631												0.197865
Sash1	-0.369745	3.33305												0.000464461
Adnp	-0.369732	1.86371												0.0136866
1700034P13Rik	-0.369624	1.16517												0.0683636
Tst	-0.369578	3.61106												0.000244873
6330403L08Rik	-0.369139	3.97078												0.000106959
Trpc1	-0.369138	4.34487												4.51987e-05
Plp1	-0.369015	1.90247												0.012518
Ddi2	-0.368581	2.84979												0.00141323
Mchr1	-0.368539	0.414678												0.384877
Man1c1	-0.368516	4.93052												1.17349e-05
Zfp512b	-0.368184	3.80746												0.000155792
A430018G15Rik	-0.368175	1.63647												0.0230959
Pacsin3	-0.368163	3.48748												0.00032548
Sstr2	-0.368005	0.957072												0.11039
Dennd2a	-0.367971	4.67413												2.11772e-05
Hotairm1	-0.367482	0.916331												0.121246
Ism2	-0.367434	1.43873												0.0364143
Tap2	-0.367425	4.94972												1.12275e-05
Tnfrsf25	-0.36726	1.24733												0.0565807
Pcdhga4	-0.36697	2.06867												0.00853753
Misp3	-0.366759	2.71844												0.00191233
B4galt5	-0.366332	4.92931												1.17677e-05
Eif2b2	-0.366208	4.23679												5.79711e-05
H3c2	-0.366062	0.407924												0.390909
Sh3tc2	-0.365872	4.77676												1.672e-05
Tbc1d16	-0.36571	4.17181												6.73268e-05
2510017J16Rik	-0.365586	0.641822												0.228127
Ern1	-0.365325	2.79664												0.0015972
Pfkfb3	-0.365144	3.8883												0.000129331
Mdh1b	-0.365058	0.979861												0.104746
Tead3	-0.364758	2.90529												0.00124368
Rpl11	-0.364731	4.76365												1.72327e-05
Abca4	-0.364593	2.06693												0.00857184
Arhgap26	-0.364476	2.69634												0.00201213
Ndrg2	-0.364264	4.17181												6.73268e-05
Matn2	-0.364255	2.05038												0.00890466
Sptb	-0.364254	1.56361												0.027314
Snhg17	-0.364214	3.15445												0.000700721
Myh7b	-0.36376	1.40847												0.0390417
Arl10	-0.363554	2.78567												0.00163805
Klhl11	-0.362734	2.61407												0.00243183
Gm11946	-0.362281	2.32662												0.00471393
Zfp408	-0.362177	3.95669												0.000110486
Hmgxb3	-0.362057	4.41901												3.81059e-05
NA	-0.362047	0.69606												0.201344
Acvr2b	-0.361896	2.92735												0.0011821
Rpl31	-0.361885	3.57934												0.000263428
Ephb2	-0.361678	2.83295												0.00146909
Zfp445	-0.361665	2.29091												0.00511786
Hes7	-0.361639	1.51384												0.0306308
Gm14966	-0.361628	1.764												0.0172189
Clcn6	-0.361217	4.0208												9.53228e-05
Tarbp1	-0.360979	3.08682												0.000818795
Zbtb46	-0.360718	4.43622												3.66253e-05
Parp3	-0.360444	2.9103												0.00122942
Slc30a4	-0.360305	2.9438												0.00113815
Ccdc137	-0.360088	3.05282												0.000885492
Alas2	-0.359897	0.501833												0.314896
Chn1os3	-0.359665	0.604463												0.24862
Ralgapa2	-0.359326	2.35287												0.00443746
Cutal	-0.35866	5.03151												9.30007e-06
Upp2	-0.358493	1.48252												0.0329215
Gm38100	-0.358339	0.390606												0.406813
Zfand2a	-0.358201	3.4578												0.000348502
Gm43071	-0.357793	1.56173												0.0274326
Pnisr	-0.357752	3.70717												0.00019626
Raet1d	-0.357638	3.62407												0.000237646
Sema3f	-0.35759	3.93876												0.000115144
Mrpl53	-0.357317	2.83572												0.00145975
Tor2a	-0.357238	5.20537												6.23201e-06
Abhd11	-0.357095	3.23979												0.000575722
9930104L06Rik	-0.357011	2.24728												0.00565869
Cdc42bpb	-0.356739	5.52507												2.9849e-06
Tgfb1	-0.356703	3.30356												0.000497101
Zbtb20	-0.356702	3.02369												0.000946908
Gm42922	-0.356372	1.36109												0.0435423
Ccdc159	-0.356357	2.27622												0.00529397
Fbrsl1	-0.356351	3.99287												0.000101656
Sik1	-0.355893	3.68494												0.000206568
Rasl11b	-0.355795	4.53354												2.92725e-05
Peli3	-0.355471	1.96543												0.0108287
Trim56	-0.355107	3.12806												0.00074463
Gm16170	-0.355093	0.969311												0.107322
Pxylp1	-0.354572	3.37335												0.000423303
Phf21a	-0.354204	3.66447												0.000216537
Fosb	-0.35418	0.918323												0.120692
Fgf1	-0.354147	1.7884												0.016278
Fcor	-0.354071	1.72824												0.0186964
Clock	-0.354039	2.93467												0.00116234
Atp8a1	-0.354032	1.73667												0.0183369
Dpm2	-0.35392	4.11767												7.62666e-05
Unk	-0.353747	3.50071												0.000315714
Ncor2	-0.353734	4.13024												7.409e-05
Dvl1	-0.353307	4.53354												2.92725e-05
2600006K01Rik	-0.353246	1.06038												0.0870211
NA	-0.353043	1.34012												0.0456962
Paxbp1	-0.35292	2.38499												0.00412103
Notum	-0.352377	0.472455												0.336934
Gucy1a2	-0.352362	2.58418												0.00260506
Uckl1	-0.352219	2.21425												0.00610585
Ubald2	-0.352187	2.98433												0.00103673
Psd4	-0.352171	2.16107												0.00690126
Lyrm1	-0.352159	1.62665												0.0236239
Adgra3	-0.35125	3.36233												0.00043418
Gm15764	-0.351246	0.770732												0.169539
Fn1	-0.351239	4.23297												5.84824e-05
Tle4	-0.350972	4.12177												7.55493e-05
Sh2d3c	-0.350911	3.08637												0.00081966
Pcdhgb6	-0.350875	3.63027												0.00023428
Efhb	-0.350684	0.561767												0.274305
Cercam	-0.350008	3.48081												0.000330516
Ranbp17	-0.349728	2.88095												0.00131538
Asns	-0.349613	3.20179												0.000628364
Gm15962	-0.349388	1.69794												0.0200477
Stx1b	-0.34937	0.182304												0.657198
Slc23a1	-0.349242	1.50338												0.0313777
Plcg1	-0.349137	4.70927												1.95311e-05
Kcnk10	-0.349078	3.5397												0.000288605
Dynlt1c	-0.348774	2.74822												0.00178559
1700030J22Rik	-0.34861	3.56133												0.000274579
Chpf2	-0.348457	4.06861												8.53868e-05
Gm1972	-0.348141	1.12447												0.0750805
Igflr1	-0.348119	1.20857												0.061863
Sbno1	-0.348033	2.87363												0.00133774
Gm28529	-0.348013	2.14841												0.00710537
Rbm41	-0.34798	3.04748												0.000896446
Palld	-0.347935	4.86649												1.35992e-05
Tnfrsf14	-0.347842	0.619025												0.240423
Ccdc15	-0.347336	3.19041												0.000645044
Dnaaf5	-0.347229	2.75732												0.00174856
Pam16	-0.347181	3.27804												0.000527178
Pik3r1	-0.34712	2.67957												0.00209139
Arhgef17	-0.347092	3.75382												0.000176273
Zbtb43	-0.346994	3.8797												0.000131918
Casp12	-0.346937	2.20207												0.00627953
Angptl6	-0.346917	1.85316												0.014023
Sycp3	-0.346851	0.696084												0.201333
Neurl2	-0.346612	1.77078												0.016952
Nrp1	-0.346204	4.77242												1.68881e-05
Atad2b	-0.345871	2.64614												0.0022587
Rpain	-0.345604	3.10267												0.000789459
Prickle4	-0.345498	0.747336												0.178922
Gm4189	-0.345497	0.69429												0.202167
Selenoh	-0.345402	4.62913												2.3489e-05
1200007C13Rik	-0.34539	1.18551												0.0652357
Lpcat4	-0.345282	3.09215												0.000808808
H2bc3	-0.345261	0.263729												0.544843
Plcb4	-0.34493	2.35802												0.00438515
Ptgfrn	-0.344918	3.42806												0.000373202
Rnf186	-0.344918	0.825479												0.149459
Tnfaip2	-0.344869	4.06077												8.69421e-05
Klrg2	-0.344801	2.62284												0.0023832
Smad7	-0.344087	3.81381												0.000153529
Cpeb1	-0.344053	0.31411												0.485165
Gm15050	-0.344012	1.23634												0.0580308
Tcea3	-0.343895	3.77226												0.000168942
Ly6e	-0.34382	4.06025												8.70464e-05
4921514A10Rik	-0.343588	0.625154												0.237053
Nab2	-0.343473	3.66236												0.000217592
Gm5711	-0.34335	1.54049												0.028808
Zfp646	-0.343306	4.38395												4.13097e-05
Efhd1	-0.343143	4.41496												3.84631e-05
Wiz	-0.343002	3.8192												0.000151636
Gm14686	-0.342887	0.25681												0.553592
6330562C20Rik	-0.342797	2.79892												0.00158883
Plch1	-0.342794	3.46763												0.000340701
Gm16348	-0.342735	0.882236												0.131149
Tnks	-0.342706	2.44272												0.00360815
Pla2g4c	-0.342668	1.64644												0.0225714
Mdc1	-0.342299	5.15092												7.06456e-06
Dbil5	-0.34216	1.22841												0.0591007
Sv2a	-0.342133	2.91478												0.00121682
Uchl1	-0.342012	4.06798												8.55115e-05
Wsb1	-0.341271	4.17181												6.73268e-05
Tshz1	-0.341101	4.63411												2.32217e-05
Ube2h	-0.340831	4.47808												3.32599e-05
Dnajc5	-0.340666	3.79332												0.000160945
Pcdhga1	-0.340468	1.75846												0.0174398
Tmem106a	-0.340459	2.52452												0.00298872
Kcnj14	-0.34031	1.58266												0.0261423
1700010I14Rik	-0.340243	3.28454												0.000519348
Zbtb38	-0.340162	3.41087												0.000388269
Tstd1	-0.340123	0.923717												0.119202
Rpl23a	-0.34012	4.81783												1.52115e-05
Gm17024	-0.340099	0.630726												0.234032
Iqce	-0.340042	4.84603												1.42551e-05
Nacc2	-0.339961	4.1766												6.65888e-05
Gm37969	-0.339796	0.55616												0.277869
Celf5	-0.339732	1.36209												0.0434422
Gm15567	-0.339381	0.452449												0.352818
Spsb4	-0.339091	2.21659												0.00607311
Fads3	-0.339084	3.58766												0.000258431
Mgmt	-0.339043	2.35686												0.00439688
Ago3	-0.339022	2.60395												0.00248914
Abcb9	-0.338845	2.31046												0.00489256
Cep250	-0.338542	2.34225												0.00454731
1700003D09Rik	-0.338216	0.655454												0.221078
Uqcr10	-0.337898	4.06757												8.55907e-05
Tcp11l1	-0.337819	2.38183												0.0041512
Nfya	-0.33779	4.90114												1.25561e-05
[truncated: 13,150 more rows]
