# Supplementary material for: Wildtype heterogeneity contributes to clonal variability in genome edited cells
Source: Sci Rep. 2022 Oct 28;12:18211. doi: 10.1038/s41598-022-22885-8 (PMC9616811; doi:10.1038/s41598-022-22885-8)
Supplement: Supplementary file 4 — Supplementary Information 4. [file 41598_2022_22885_MOESM4_ESM.xlsx]

## Sheet: DEG submono1 vs WT5
mgi_symbol	diff_of_zscores_sub1	FDR log10 transformed_sub1
Timp3	-2.56347	1.64423
Zfp111	-2.27301	0.759228
Larp6	-1.73552	2.3861
Mafb	-1.7141	1.17256
Hoxc4	-1.70258	2.37529
Zfp503	-1.66965	2.06669
Gsdmd	-1.62921	2.72284
Prxl2b	-1.61858	1.46318
Col8a2	-1.41506	2.93457
Cers4	-1.40612	1.74425
Gja1	-1.23069	2.05624
Clstn3	-1.21995	1.40216
Lingo3	-1.17471	1.72878
Zmat1	-1.17141	1.73833
Rimklb	-1.13313	1.68575
mt-Co2	-1.11116	3.01011
AA414768	-1.10129	2.61561
Marcks	-1.09651	3.74965
Nipal2	-1.08729	2.92658
Hebp1	-1.06547	1.72554
Fam83b	-1.044	1.44761
Vsir	-1.03427	1.73105
Zfp109	-1.01586	1.55296
Zfp493	-1.01196	0.877915
Nkd2	-1.01008	1.26495
Hpn	-1.00641	1.55046
Bspry	-0.973778	2.60248
Pkp1	-0.973157	3.93635
Unc93b1	-0.972932	2.42169
Cecr2	-0.965718	2.16732
Igsf11	-0.922733	0.777
Zfp13	-0.917546	2.42539
Col6a2	-0.879085	1.75728
Cda	-0.876113	1.2242
NA	-0.871276	1.76969
NA	-0.871276	1.76969
Fermt1	-0.864937	2.83252
Cntn2	-0.848148	1.9151
Atp2c2	-0.842794	1.17946
Rgs2	-0.840214	1.86282
Gjb2	-0.82903	2.60697
Gm10167	-0.828572	2.29165
Col6a1	-0.826105	1.92744
Rbp1	-0.815195	1.35511
Fzd8	-0.808779	2.27739
Gm20458	-0.802453	1.55121
Msx1	-0.797293	2.70645
Cspg5	-0.797026	1.94469
Tmprss11e	-0.777782	2.55591
Htr1d	-0.773766	2.04763
Nectin1	-0.767499	1.31547
Lrrc75b	-0.755234	2.55147
Ppp1r3b	-0.751297	1.43527
Tnfsf18	-0.747724	1.56206
Car9	-0.747645	0.836591
Smim10l2a	-0.736135	0.571902
Cemip	-0.72846	1.64542
Btn2a2	-0.727674	1.2323
9130019O22Rik	-0.727193	0.95042
Zfp9	-0.723971	2.39502
Sema3d	-0.72397	1.20374
Bmp2	-0.722279	2.61405
Fut1	-0.713765	2.46468
Vit	-0.7012	2.4997
Gmfg	-0.699152	1.83265
Vgll3	-0.699124	2.25648
Adhfe1	-0.696738	1.42132
Nod2	-0.691149	1.37467
Ak4	-0.688045	1.30658
Pcdhga2	-0.684941	1.08786
Ildr1	-0.67622	1.03067
Ceacam1	-0.670473	2.50908
Tspan6	-0.665411	4.02424
Tdrd6	-0.665229	0.3888
Nfe2	-0.660048	1.46934
Tent5a	-0.655446	1.90019
Mdga1	-0.65406	1.14894
P3h3	-0.653609	0.48035
Gm2115	-0.64306	1.64587
H4c14	-0.639657	2.46468
Rundc3b	-0.637732	1.72376
Krt20	-0.629569	3.81272
Tmem151b	-0.622123	2.25648
Mfng	-0.620835	1.29464
1700016K19Rik	-0.620096	1.70534
Ctla2a	-0.618258	1.26557
Kcnip3	-0.617828	1.29131
Krt17	-0.615415	1.33425
Triqk	-0.614533	1.76968
Sema4f	-0.614134	2.27749
Igfbp2	-0.612026	2.21459
Adam12	-0.611517	2.43229
Gm5417	-0.608838	1.0528
Add2	-0.604732	2.31345
Ramp1	-0.598826	2.47644
Col7a1	-0.59691	0.705636
Nqo1	-0.596728	1.11489
Gm5846	-0.596459	0.789663
4732490B19Rik	-0.596367	1.67923
Fgf21	-0.592942	1.68518
NA	-0.592122	1.44001
Arfgef3	-0.583991	1.67996
Tmem30b	-0.582861	1.99654
Fut4	-0.582718	2.23968
Dkk2	-0.578081	1.80677
Nmnat2	-0.576432	1.66611
Rarres1	-0.576013	1.48305
Slc39a8	-0.571266	1.1195
Postn	-0.570213	0.467612
Wdr72	-0.564178	1.20619
Fxyd5	-0.564029	1.50137
Krtap1-5	-0.563153	2.28429
Pacrg	-0.562789	0.677086
Zfp345	-0.561528	0.711149
Prrt3	-0.558622	0.771243
Fam78b	-0.557388	2.45561
Rnf208	-0.556232	1.58339
Chst3	-0.552629	0.976227
Adamts14	-0.550051	1.08294
Tex26	-0.549855	1.02778
Myrf	-0.5456	1.06085
St8sia2	-0.545448	1.44333
Gm7846	-0.542796	0.991702
Gpr162	-0.538695	2.70288
Nsun7	-0.535838	1.16563
Itgb3	-0.533071	2.97815
Ctsz	-0.528467	4.21175
Pcdhga3	-0.528462	2.16561
Kcna7	-0.528235	1.85768
Mettl7b	-0.527249	1.66871
Alkal1	-0.526828	1.24675
Klk8	-0.525595	3.52327
Dnali1	-0.524849	2.04764
Tenm4	-0.520639	0.555776
NA	-0.52052	1.48543
Nxpe4	-0.516419	0.797349
Inhba	-0.515041	2.54119
Gm6565	-0.51429	1.50108
Anpep	-0.513705	2.15503
Anxa8	-0.511944	1.8911
Crlf1	-0.511942	1.93699
Ifitm10	-0.511524	2.28429
Plb1	-0.511515	1.14424
Ulbp1	-0.509561	2.30141
Efna3	-0.508071	3.28706
Adora2a	-0.505861	1.86282
Il24	-0.502664	1.36173
Slc37a2	-0.502309	1.37336
Gm12350	-0.502173	1.49737
Perp	-0.498752	3.31921
9930111J21Rik1	-0.497659	2.42631
Izumo1	-0.496737	1.67144
Adamts16	-0.496559	1.74893
Flt4	-0.493132	3.69141
Pwwp4b	-0.492089	1.74707
Glt8d2	-0.491527	0.493145
Prss22	-0.4906	2.85975
Gm43311	-0.487755	0.950843
6820408C15Rik	-0.485849	1.33754
AI854703	-0.484361	1.98129
Il1rl1	-0.484353	0.811999
Vash1	-0.484195	1.70779
Tspan2	-0.483763	0.509191
Gm38357	-0.483303	1.05007
Tagln	-0.482653	2.53465
Atp2b4	-0.479927	2.11251
Prickle4	-0.477262	0.893022
Foxb1	-0.475059	2.4901
Emilin2	-0.474586	2.53757
Gm8242	-0.473914	0.95702
Etv4	-0.47305	2.20836
Gm40332	-0.470828	0.478896
Gm16163	-0.470279	1.49638
Dsel	-0.470214	0.84122
Gm10010	-0.470075	1.25394
Gm43518	-0.467566	1.06705
3222401L13Rik	-0.467371	1.44118
Gstm2-ps1	-0.465047	1.5387
Rgs11	-0.464194	1.17967
Mmp28	-0.462976	1.69566
Flt1	-0.462333	2.7739
Ly6g2	-0.461562	1.15367
Lemd1	-0.461561	0.616706
Vim	-0.460546	2.1359
Cfi	-0.460081	0.743491
Cyp26b1	-0.459281	2.86693
Gm12250	-0.456856	1.13188
Ccdc88b	-0.453808	1.86919
Gm10518	-0.453312	1.08483
Vtcn1	-0.452669	1.98319
Pakap	-0.451683	0.688224
Olfm2	-0.451504	0.791575
Lynx1	-0.451178	2.25648
Tnfrsf11a	-0.450172	1.21357
Ano1	-0.449987	2.13449
Nrip3	-0.44704	2.0204
Cdk14	-0.445721	1.01083
Slc16a3	-0.445472	2.1365
H2-Bl	-0.444256	1.41097
Mdh1b	-0.443383	0.553054
Itgb6	-0.442674	1.0004
Nr1h3	-0.44198	0.825142
Enho	-0.440682	1.41118
Gm17092	-0.440169	0.901659
Fkbp11	-0.438504	0.380871
Magohb	-0.438241	3.41316
NA	-0.437835	1.76101
Nt5e	-0.437654	0.448205
Sh3bp5	-0.436804	2.32636
Rcn3	-0.436547	2.42833
Scube3	-0.435703	2.50893
Cst6	-0.435118	1.29346
Elovl4	-0.434195	0.945462
Ndufa12-ps	-0.433601	1.88591
Irf5	-0.430784	3.0843
Pcdhga4	-0.429082	1.3986
Klhl32	-0.428465	0.794784
Bdkrb2	-0.427689	2.53949
Frat1	-0.426794	1.40375
Fzd9	-0.426072	1.41335
Ak1	-0.423282	1.10585
Ebi3	-0.423054	0.64137
Elfn1	-0.421856	1.80819
F730043M19Rik	-0.421703	1.52304
9530080O11Rik	-0.421258	0.482193
Entpd3	-0.421061	3.11121
Gvin-ps2	-0.420676	0.856206
Gm26550	-0.420297	0.786742
Nectin4	-0.420293	1.84458
Rsph1	-0.419847	2.08639
2410004I01Rik	-0.417902	1.45922
Pwwp4a	-0.417201	1.5967
Osr2	-0.417158	0.608063
Gm38056	-0.415287	1.98536
Pcdhgb2	-0.415237	3.30954
Mmel1	-0.413556	0.555078
Fbxl13	-0.412217	0.754121
Ripor2	-0.411988	1.35956
Sdsl	-0.411901	1.12669
Prss16	-0.411475	1.4946
Fam83c	-0.410459	0.819548
Fst	-0.410427	3.38228
Hic1	-0.409983	0.308449
Gja4	-0.409756	0.79992
Apom	-0.407709	1.03323
Sdc3	-0.40754	2.20935
Rps4x-ps	-0.407529	0.550261
Stag3	-0.406937	0.676809
Plekhg1	-0.406469	0.811922
Dsg4	-0.406426	1.10122
Chadl	-0.404108	1.81018
Nxnl2	-0.40387	1.82567
Cfap46	-0.403745	0.423122
Trim15	-0.402564	0.809779
Gvin2	-0.402518	1.67291
4930509G22Rik	-0.402444	1.2242
Exd1	-0.402288	1.22066
Atp2a1	-0.399196	0.692156
Ptchd4	-0.398991	2.0321
Esyt3	-0.39856	1.12023
Syngr3	-0.39741	2.27739
Ankrd34a	-0.396631	1.02112
Wnt10a	-0.396347	1.85747
Rem2	-0.396339	3.36923
Cavin4	-0.395747	1.14445
S100a3	-0.395738	2.27747
Dpf1	-0.395281	0.872247
A430108G06Rik	-0.394932	1.62436
Pard3b	-0.393472	1.30923
mt-Nd4l	-0.393416	2.5062
Myo15b	-0.392183	1.41734
Megf6	-0.392119	2.02906
9930111J21Rik2	-0.39143	1.51149
Lcp1	-0.391163	0.567164
Slc44a4	-0.391104	2.6854
Oas1a	-0.390485	2.64881
AU018091	-0.390387	1.37772
H2-DMa	-0.389195	2.18348
Trpa1	-0.389015	1.8034
Pgam2	-0.388634	2.07278
Gm4596	-0.38829	0.849822
Fas	-0.387985	0.402709
Trim62	-0.386044	1.96241
1700001K19Rik	-0.384703	0.425467
Pfkp	-0.38284	2.67933
Abcb1a	-0.382566	0.634393
Asb4	-0.382019	0.932004
Mgarp	-0.381848	2.15503
Sema3a	-0.381817	1.89287
Akap17b	-0.381776	1.94268
Kazald1	-0.379992	1.00073
Aoc3	-0.378375	1.1326
Padi2	-0.378238	1.6101
Sarm1	-0.377456	0.853685
Mslnl	-0.377397	0.838141
Fbxo15	-0.376515	0.470322
Gm43703	-0.376323	1.10292
Tmem141	-0.375627	2.10185
Rnf144b	-0.374512	1.14309
Gm16201	-0.373983	0.476583
Rassf2	-0.373231	1.44021
Acta1	-0.373031	2.41696
Serpina10	-0.372447	0.65557
Thbd	-0.371829	3.41316
Gm7153	-0.370625	1.24412
Ccdc87	-0.369672	0.39291
Gm19710	-0.369621	0.681503
Spry4	-0.368223	2.2954
Myo3b	-0.366706	0.580583
Ccbe1	-0.366673	1.95236
Atad3aos	-0.366595	0.547757
Gm12473	-0.36521	1.62942
Tlr6	-0.363326	0.5793
Ccnd1	-0.362827	1.29088
Cyp1b1	-0.362092	3.41316
Emp1	-0.36058	2.23968
Gm6166	-0.360309	1.1247
Gm11627	-0.360083	0.723395
Mthfs	-0.358683	1.36993
Spag6l	-0.358625	1.1704
Nkpd1	-0.358285	2.04767
Cntfr	-0.358199	1.47862
Btn1a1	-0.357345	1.12432
Cd109	-0.356914	2.8247
Lag3	-0.356845	0.659678
Ptgs1	-0.356363	1.90406
Arhgap32	-0.356166	0.376168
Hoxc6	-0.354147	0.297026
Slamf9	-0.35381	0.772075
Paqr9	-0.352819	1.91966
Dusp8	-0.352649	2.58576
Lingo4	-0.352247	0.339369
Gstm3	-0.351156	0.470078
Apcdd1	-0.350442	3.01575
Gm26616	-0.350123	1.16092
Cdkn1c	-0.34997	2.56691
Grin3b	-0.349343	1.52644
Slc35g3	-0.349128	0.764764
Rab7b	-0.349033	1.81354
Relt	-0.348973	1.57009
Pam16l	-0.347005	1.64319
9430034N14Rik	-0.34683	0.846631
Mtmr7	-0.345468	1.66735
Gm28496	-0.344877	0.619032
Itga5	-0.344188	2.6173
Pls1	-0.344025	3.15352
Gm14379	-0.343894	1.33776
Celf5	-0.343352	1.07474
Ociad2	-0.342944	2.32925
Dll4	-0.342783	1.13507
Mfsd6l	-0.342302	1.88118
Fcgrt	-0.341612	1.23448
Gm14963	-0.341468	1.18466
Paqr3	-0.341225	1.5215
Sla2	-0.340899	1.43242
Bend6	-0.339331	1.43701
Ncf2	-0.338145	0.753159
Ppp1r3f	-0.337946	1.93699
1700007K13Rik	-0.337928	1.12829
Acsbg1	-0.336258	0.627622
Gvin-ps4	-0.335829	1.23926
Mif-ps4	-0.335547	1.10043
Col12a1	-0.334361	1.71022
A530084C06Rik	-0.334194	1.7525
Gm13415	-0.333656	0.472124
Tlr1	-0.333617	1.58923
Gm4459	-0.333483	0.676684
Gm20390	-0.333024	2.01287
Gm26744	-0.332805	1.43701
Cited1	-0.332164	0.665161
9430085M18Rik	-0.332007	0.719407
Naprt	-0.33185	2.94415
Bdnf	-0.331767	2.78695
Krtap3-2	-0.330026	0.83192
Snrpert	-0.329599	1.74111
Prex2	-0.329155	1.00684
Gm9870	-0.328954	0.571297
Gm16253	-0.328756	0.406827
Epgn	-0.328364	0.402125
4930507D05Rik	-0.327764	0.593847
Zfp354b	-0.327709	1.12245
D130058E05Rik	-0.327172	2.08028
Mpp2	-0.32631	2.18127
Angptl6	-0.326205	2.11604
Cldn22	-0.326016	0.691914
Angpt4	-0.325341	0.94307
Gm42918	-0.324867	0.728418
Ank1	-0.32467	2.02906
Ifnz	-0.324342	0.503371
Gata6	-0.323197	0.574471
A230020J21Rik	-0.32265	1.11497
Pcdhgc5	-0.322553	1.23519
Gm20531	-0.321792	0.793147
Prph	-0.321036	1.05356
Gbx2	-0.320644	0.897879
Lhfp	-0.320598	3.59366
Nfe2l3	-0.320575	2.62618
BC051019	-0.320444	1.07264
Efcab15	-0.320052	1.67583
A530013C23Rik	-0.319896	1.36256
Dgka	-0.319888	2.2833
Ankrd37	-0.319606	2.70435
Gm43719	-0.319073	0.987676
Il34	-0.319072	1.21283
Mro	-0.318919	1.38403
Lrfn1	-0.318097	2.156
Pgf	-0.317731	2.25285
Fzd1	-0.317634	3.12142
Tcp11l1	-0.316539	2.2332
Fer1l4	-0.31551	0.681728
P4ha1	-0.31513	2.8132
Gm14586	-0.315028	1.41672
Gm36958	-0.31494	1.75848
Prkch	-0.314741	2.39241
Slc13a5	-0.314207	0.293026
Lncenc1	-0.314102	1.43882
Gpr4	-0.313663	1.21133
Gm14703	-0.313248	0.659455
C630004L07Rik	-0.31316	0.342294
Gm5537	-0.313108	2.39617
Slc52a3	-0.313025	1.67376
Arl4d	-0.313025	2.97288
St8sia5	-0.313	0.395021
Mfsd2a	-0.312291	0.767169
Samd4	-0.311638	2.20188
Twist1	-0.311056	1.77112
Susd2	-0.311024	1.99155
Gpr85	-0.310864	0.570757
Pcdhga5	-0.310847	1.66342
Matk	-0.310661	1.16868
A430073D23Rik	-0.31005	0.559203
Zfp385b	-0.308686	2.01409
Smco3	-0.308076	0.543873
Gm15535	-0.308019	0.576947
Gm27021	-0.307791	0.5069
Rab40b	-0.307385	1.15005
Fn1	-0.306746	3.0843
H2-Q7	-0.306522	1.61348
Mmp13	-0.306422	1.32877
Myh14	-0.305957	2.34345
Tmeff1	-0.305728	2.00424
Nova2	-0.304174	2.04767
Trim12a	-0.304142	0.945467
Olfml2b	-0.303801	2.63682
Artn	-0.303684	1.0811
Mir99ahg	-0.303185	0.250151
Glis1	-0.302982	1.67291
Gpc2	-0.302972	1.67721
0610038B21Rik	-0.302598	1.92456
Kif5c	-0.302418	0.876515
Masp2	-0.302394	0.296299
NA	-0.302126	1.82095
Ldha	-0.301979	2.51779
Gm13283	-0.301707	2.10635
Gvin1	-0.30162	2.63676
Gm16712	-0.300609	0.32094
Pcdhga1	-0.300593	1.80204
Psph	-0.297875	3.01256
Notch4	-0.297695	0.723161
Gm13284	-0.296191	0.818471
Rnf151	-0.295829	0.54197
H2bc23	-0.295764	0.233698
Tmem217	-0.295464	0.341126
B930036N10Rik	-0.295324	0.305688
NA	-0.294911	1.42335
Gm11585	-0.294904	2.0621
Crybg2	-0.294536	0.866563
Gpr132	-0.294515	0.44292
Angptl8	-0.29426	1.78865
Hhipl1	-0.294157	0.667432
Lims2	-0.293976	1.50137
Cgref1	-0.293465	2.1077
Atoh8	-0.29342	1.37505
Nrap	-0.293371	1.21482
Rnf207	-0.292321	0.190424
Gm17383	-0.292169	1.0766
Gpld1	-0.291875	1.95986
Mid1-ps1	-0.291698	0.706832
Pkp3	-0.291217	1.40361
Clca3b	-0.290907	1.30683
Septin1	-0.290877	0.813542
Rasip1	-0.290305	2.08109
Gm43359	-0.290142	1.10688
Vegfa	-0.289277	2.52966
Pdgfc	-0.288476	2.432
Tesc	-0.288218	0.670871
Gm10705	-0.28815	1.6697
Gm14122	-0.287811	0.629223
1700003E16Rik	-0.287616	2.34345
B430203G13Rik	-0.287468	0.574273
P2ry6	-0.286258	0.800048
Basp1	-0.285544	2.97288
Trpc1	-0.285407	3.27361
Gm3336	-0.285166	1.99135
Pacsin1	-0.285052	0.91741
A230052G05Rik	-0.28478	1.70807
Bnip3	-0.284697	1.72223
Zeb2	-0.284327	1.55423
D030055H07Rik	-0.283684	0.199308
NA	-0.283211	2.87566
Gm9923	-0.282904	0.832442
Pfkl	-0.28158	3.28302
Lrrc73	-0.281525	2.14453
Lyrm9	-0.280421	1.26064
Ccdc78	-0.280246	0.594699
Tg	-0.279924	1.7525
Snai1	-0.279783	1.16677
NA	-0.279106	0.613834
Gfod2	-0.279105	1.75495
Odad3	-0.278868	1.29396
Hspa1a	-0.278652	3.0843
Cct6b	-0.278566	0.792341
Pde8b	-0.278039	1.18356
Plekha4	-0.277962	1.72869
Il1rn	-0.277803	0.814801
9330159M07Rik	-0.277585	0.610181
Cln8	-0.276695	1.82084
Ankrd1	-0.276265	1.92013
Rnasel	-0.27618	0.98713
Baalc	-0.275873	1.27331
Nfil3	-0.275119	2.75621
4930520O04Rik	-0.275105	0.481435
Gm8577	-0.27509	0.465275
Id1	-0.274313	3.09286
Eln	-0.273955	1.01373
Dusp1	-0.273342	2.27172
mt-Co3	-0.273305	1.70712
Tmem40	-0.273223	1.25699
Gm43205	-0.273076	0.603046
Polr3g	-0.27306	0.948778
Ttc39c	-0.273054	2.18137
Gm7879	-0.272644	1.96642
Fermt3	-0.272434	0.668832
Ccn5	-0.272241	1.70036
Igsf3	-0.271779	3.01011
Dapk2	-0.271384	1.48689
Ism2	-0.271245	0.742439
Capns2	-0.271232	0.568814
Pfkfb4	-0.270997	1.70923
Adgra1	-0.270758	0.597841
Papolb	-0.270537	0.712392
2510009E07Rik	-0.27042	0.410796
Pakap	-0.270251	0.392546
Hotairm1	-0.270111	0.470665
Serpine1	-0.269945	1.65902
Olfr543	-0.269855	0.465255
Hey2	-0.26983	1.79923
6430562O15Rik	-0.269818	0.351773
Spaca7	-0.269784	1.16153
Gm10699	-0.269748	0.691507
Plk3	-0.269112	2.70998
Camk2b	-0.26898	0.917377
H3c8	-0.268922	0.646229
Myl6b	-0.268058	2.91959
BC037039	-0.267693	0.836702
Krt80	-0.26754	3.41831
Syna	-0.26642	0.527834
Pgk1	-0.266157	2.30033
Gm37685	-0.265956	0.302484
Dmrta2	-0.265047	1.04243
Cd74	-0.264748	0.737654
Grhl3	-0.264647	2.36453
Slc43a2	-0.264566	1.65765
Usp2	-0.263716	0.763295
S100a4	-0.263708	1.4363
Pik3cd	-0.263494	2.10759
Ushbp1	-0.263231	0.476291
1700092M07Rik	-0.263122	0.783079
Kcnab2	-0.263111	2.34112
Mctp2	-0.262811	1.97651
1190005I06Rik	-0.262302	1.56005
Angel1	-0.262024	1.81368
Dkk3	-0.262	3.01011
Pcdhb21	-0.261411	1.43135
Ndrg2	-0.261386	2.32393
Apobr	-0.260896	0.881999
Pxdc1	-0.260371	3.17848
NA	-0.260272	0.304692
F2rl1	-0.260218	2.54321
Ccdc80	-0.259879	0.36749
Fads3	-0.259743	3.30954
Gm27029	-0.259682	0.935026
Tbkbp1	-0.259511	2.19881
9230104M06Rik	-0.259344	1.64294
Cpne1	-0.259104	1.86886
Trpm6	-0.259088	2.5806
Slc7a11	-0.259063	1.94567
Fam171b	-0.258949	0.364125
Dok7	-0.258505	0.958616
Nexn	-0.25846	1.67605
Sema7a	-0.258129	3.41831
Fer1l5	-0.257368	1.40476
Pdcd5-ps	-0.25677	0.433289
C920021L13Rik	-0.256745	0.455208
Gm11491	-0.256605	0.2298
Gm14026	-0.256568	0.436632
Gm13033	-0.256516	0.76145
Axl	-0.256497	2.42169
Opn3	-0.256333	1.34343
Nppb	-0.255908	1.00298
Serpinf1	-0.255419	0.225026
Tnfrsf12a	-0.254959	3.0697
Serinc2	-0.25486	2.75074
Gjb4	-0.254097	2.86693
Procr	-0.253982	0.757115
Aldh5a1	-0.253616	2.6383
Septin3	-0.253532	2.6854
Gm8181	-0.253468	0.595082
Thsd1	-0.253289	0.703313
Zfp462	-0.252832	1.2393
Napsa	-0.252805	1.44264
Fcer2a	-0.252069	0.404954
Esr1	-0.250712	0.453405
Spire1	-0.250692	2.30097
Rimbp3	-0.25066	0.55592
Gm26714	-0.250603	0.370158
Dnah2	-0.25051	0.443486
Gm42798	-0.25044	1.28221
Sync	-0.250084	1.11379
Slc23a1	-0.249905	0.676096
Pik3cg	-0.249811	0.442965
Slc7a4	-0.249716	1.8103
Rpl27-ps1	-0.249586	0.453335
Atp8b5	-0.249573	0.442231
1200007C13Rik	-0.249508	0.52289
Hpdl	-0.249298	1.11918
Gm21989	-0.248974	0.378263
Gm28308	-0.248854	1.46309
Cadm4	-0.248654	2.73236
Psca	-0.248577	0.358233
Gm20634	-0.248549	0.190096
Hsf2bp	-0.247679	0.245276
Epha2	-0.246745	3.28168
Gm6505	-0.246302	1.70988
Tgfb2	-0.245966	1.46527
Amh	-0.245911	0.605695
Arid3b	-0.245672	1.49134
Nme4	-0.245423	2.75621
Tbx1	-0.245384	0.318084
Gapdhs	-0.24515	0.45318
Ecm1	-0.245128	1.88196
Ssc5d	-0.245061	0.547166
Rhov	-0.244875	1.98512
Lrrc71	-0.244674	0.599603
Matn2	-0.24446	1.91949
Neurl1a	-0.244318	1.30923
Adam8	-0.244138	0.70135
Iffo1	-0.244137	0.407305
Abcb9	-0.243472	2.10917
Iqsec2	-0.243305	0.947435
Gm9115	-0.242999	1.81127
Gadd45b	-0.24152	2.6203
Metrnl	-0.2415	2.18633
Tubb4a	-0.24143	1.01373
Vstm5	-0.241406	0.950525
Fam162a	-0.241071	1.67905
Ankrd55	-0.240936	1.17346
Lbh	-0.240416	2.56691
Cdk5rap2	-0.240111	2.14677
Papss2	-0.239328	1.24666
Ttyh1	-0.239136	0.68674
Hvcn1	-0.238642	0.582325
Ripor3	-0.238533	0.520552
Nos3	-0.238519	1.40817
NA	-0.23835	0.963421
Fgf11	-0.238124	1.77722
Slc37a1	-0.238114	2.42406
Krt7	-0.23799	2.28623
9530053A07Rik	-0.237736	1.09332
Krt19	-0.237692	3.19044
Hes7	-0.237398	1.6404
2200002D01Rik	-0.237398	1.29089
Pcdhgc4	-0.237159	0.744897
Ica1l	-0.236753	0.995814
B230217O12Rik	-0.236365	0.384236
Eif2b2	-0.236321	1.93507
Radil	-0.236211	0.885407
Gm16348	-0.235965	0.393473
Gm10221	-0.235858	0.519007
Col1a1	-0.23562	0.544222
4930486L24Rik	-0.234854	1.11793
Sp6	-0.234792	3.50296
1700020L24Rik	-0.234022	0.647725
Hmox1	-0.23395	2.35825
Fbl-ps2	-0.233841	0.673963
Inka1	-0.233822	0.397606
Adora2b	-0.233139	2.30033
B4galt5	-0.23299	1.48484
Tssk1	-0.232439	1.65038
Ankrd45	-0.232263	1.06253
Tmem161a	-0.232084	2.57329
Car11	-0.231984	1.87687
Pfkfb3	-0.231812	2.2257
Rpsa-ps2	-0.230892	0.644551
Fgd2	-0.230674	0.149969
Pcdhb22	-0.230644	1.91537
Hgfac	-0.230564	0.911477
Lratd1	-0.230054	0.433075
Ak9	-0.230015	0.157383
Gp1bb	-0.229922	1.26976
Atp5b	-0.229605	3.13822
Il18rap	-0.229584	1.40817
Bex4	-0.229238	1.17799
Ccdc141	-0.228816	0.293891
Egfros	-0.228723	0.809982
Steap1	-0.228688	2.16842
2410018L13Rik	-0.22853	0.702796
Cyp2u1	-0.228428	1.23813
Gm17494	-0.228393	1.26052
Gm7389	-0.228176	0.470704
Rab37	-0.228024	0.305254
Oacyl	-0.22801	0.902594
Kcnh3	-0.227874	1.54292
Wnt7b	-0.227254	3.12142
H1f3	-0.227066	2.08035
NA	-0.226733	0.407202
Slc41a2	-0.226414	1.21868
Parl	-0.226321	1.88611
Csrnp1	-0.226167	2.35825
F2r	-0.226117	3.56218
Fgfbp1	-0.225902	1.08044
Inpp5j	-0.225839	1.36647
Gm37768	-0.225826	0.763213
Ccdc68	-0.225698	1.42563
Selenoh	-0.225553	3.01011
Sox9	-0.225491	1.87711
Gm5422	-0.225247	1.00177
Gm11944	-0.225184	0.339083
C430049B03Rik	-0.225148	0.885405
Ablim2	-0.225089	0.636249
Wbscr25	-0.225033	0.319843
Gabrp	-0.224523	1.63086
Cd37	-0.224408	0.328301
Klhdc8b	-0.224366	2.45847
Gm4755	-0.223935	0.475597
Gpr155	-0.223659	1.10483
Rmrp	-0.223425	0.521143
Itga7	-0.223135	1.88869
Gm29156	-0.223037	0.355817
Nuak1	-0.2224	1.61578
Gm27011	-0.222332	0.440432
Cxcl14	-0.222019	0.786006
Ankrd53	-0.221788	0.204703
Zyg11a	-0.221729	0.479824
Inafm2	-0.221646	3.15352
Gm5526	-0.221502	0.614108
Notum	-0.221341	0.413884
Atp7b	-0.22032	0.952785
Gpc4	-0.219403	2.52966
Mkrn2os	-0.219002	1.73362
Gm9844	-0.218848	1.0061
Gal3st4	-0.218483	0.176286
Thoc3	-0.217971	2.74106
Zscan20	-0.217777	1.28318
Ptp4a3	-0.217671	3.63547
Gm15429	-0.217437	2.0888
Gm9755	-0.217301	1.318
Fgd3	-0.217225	2.41696
Adgrv1	-0.217204	0.508259
Tmprss4	-0.217086	0.591156
Ciart	-0.216935	2.26766
Frem2	-0.216915	0.854325
Bambi	-0.215979	0.672766
Kcnj10	-0.215807	1.69245
Serpinf2	-0.215805	0.195049
Smpd3	-0.215512	1.19261
Gm15270	-0.215264	0.727157
Dusp23	-0.215041	1.28652
NA	-0.214868	0.408643
Ppp1r3c	-0.214599	0.316729
Rnf180	-0.214433	1.70314
Zfp365	-0.214317	1.75297
Ifi44	-0.214155	0.160933
Gm10658	-0.213679	1.31677
Rab3b	-0.213458	1.68148
Tpd52l1	-0.213324	2.71389
Gm10575	-0.213293	1.17909
Chac1	-0.213272	2.30167
Cnmd	-0.212964	0.45936
Tmed5	-0.212617	2.23975
Epm2a	-0.212505	0.486101
Mirt1	-0.212094	1.51168
Trub2	-0.212039	2.75623
Mb	-0.211964	1.28468
Epha4	-0.211929	2.02368
Mkln1os	-0.211371	0.6
Glipr2	-0.21103	2.62618
Gm8325	-0.210914	0.356507
H60b	-0.210607	1.7591
Hrct1	-0.210375	0.781144
Gli2	-0.210296	1.98553
Kcnn1	-0.210265	1.9145
Lamb3	-0.209878	2.77622
Ctsh	-0.209759	2.4901
Phlda2	-0.209419	1.11928
Tamalin	-0.209384	2.2886
Gm12263	-0.209305	0.672418
Pcdhgb8	-0.20926	0.290838
Mras	-0.209163	2.32412
Vgf	-0.209138	1.57902
Gm40614	-0.209072	0.279061
Cdnf	-0.209064	0.812488
Tnfaip8l2	-0.209064	0.542145
Dnajc5b	-0.208907	0.198042
Pax9	-0.208474	1.94614
Ttc9	-0.208375	2.39465
Gm6451	-0.208348	0.714469
Rps2-ps10	-0.208219	1.80977
Nrn1l	-0.207251	0.295404
Lck	-0.207057	2.36589
NA	-0.206927	0.315573
Plcg2	-0.206907	2.50893
Gm42752	-0.206607	0.744246
Borcs6	-0.206412	2.66919
5730471H19Rik	-0.206286	1.34982
A230060F14Rik	-0.206214	0.36568
Gm10382	-0.206167	0.649631
Cldn23	-0.206028	1.24338
Gm20498	-0.205908	1.82502
Esrp1	-0.205194	3.58053
Rab11b-ps2	-0.205099	3.62775
Cldn12	-0.205071	2.45561
Palld	-0.205025	2.36589
Mitf	-0.204996	0.767904
Gstm6	-0.204838	0.29848
Tnfsf9	-0.20475	2.97594
Gpbar1	-0.204667	0.983169
Scarna2	-0.204449	0.381048
Gm7809	-0.20407	1.95133
Insig2	-0.203847	1.65442
Zmat3	-0.203796	2.62707
Acot7	-0.203692	2.50808
Tnnc1	-0.203347	0.438134
Rcan2	-0.203057	2.39617
St6galnac6	-0.203039	1.40205
Gpr173	-0.202913	1.15023
Plppr3	-0.202834	2.52966
Mkrn3	-0.202658	0.993039
Rinl	-0.202433	0.442965
Zfp965	-0.202347	0.241921
Pmel	-0.202305	1.77966
C1ql4	-0.201835	1.47632
Prr7	-0.201412	2.07993
Gm26620	-0.200933	0.216582
Ppp1r18os	-0.20093	0.330453
Sec24d	-0.200822	2.95727
Akt2-ps	-0.200611	0.873419
Tnnc2	-0.200306	0.242011
Osr1	-0.200248	1.65759
Cav1	-0.200223	2.70998
Cbfa2t3	-0.200071	0.675304
Tmem160	-0.200021	2.69512
1700047K16Rik	-0.199926	0.295558
Ptpn1	-0.199834	3.01011
Npas1	-0.199691	0.844733
Gm26737	-0.199002	0.992244
Adamtsl4	-0.198913	1.38756
Spag6	-0.19873	0.381263
Gm16754	-0.198697	0.539215
Krt8	-0.198419	3.13635
A930012O16Rik	-0.198331	1.11779
Rps19-ps6	-0.198219	1.52737
Krt79	-0.198124	0.730277
Zbtb7b	-0.197801	2.08109
Clip3	-0.197784	1.92513
Hs3st6	-0.197248	0.320468
Insyn1	-0.197142	1.42192
Il11	-0.196814	0.684889
Socs1	-0.196674	1.59819
Ifrd1	-0.196643	1.35511
Selenom	-0.196588	1.92229
Mif	-0.196371	2.35864
Dnm1	-0.19637	2.02845
Aqp11	-0.196209	1.21472
Fzd2	-0.196195	2.25285
Gale	-0.196147	1.49148
Sdha	-0.196057	2.40146
Mmp2	-0.196044	1.92372
Adgra2	-0.195772	1.70032
Syt3	-0.195743	0.46038
Tmc8	-0.195713	0.416982
Tekt5	-0.195542	0.712773
Cyth2	-0.195525	3.1015
Slc8a2	-0.19537	1.1695
Morn5	-0.195246	0.350686
Pxdn	-0.195206	3.09819
Gm43457	-0.195173	1.75335
Sel1l3	-0.195153	2.33487
Tm7sf2	-0.195099	2.71389
Sdcbp2	-0.194958	0.443895
Prkg2	-0.194946	1.35785
Slc29a4	-0.194823	2.52966
Fhl2	-0.194754	2.69497
Hmgcll1	-0.194522	1.8473
Gm17029	-0.194424	0.375503
Gm7993	-0.194334	1.74695
Morn4	-0.194286	3.53435
Umod	-0.193932	1.50108
E230016K23Rik	-0.193802	0.585218
Ccdc116	-0.193703	0.376325
Fndc3b	-0.193669	2.39522
C330013E15Rik	-0.193476	1.46826
Fam174b	-0.193395	1.08902
Tspan17	-0.193329	1.13511
Gm9887	-0.193313	0.72665
Pdgfd	-0.193268	2.84083
Lama3	-0.193005	1.7202
Fosl1	-0.192994	2.4986
Acer2	-0.192912	2.00193
Hgd	-0.192705	0.232849
Gm37790	-0.192679	0.299477
Gm10129	-0.19264	1.01349
Mrpl33	-0.192617	1.60717
Large1	-0.192592	2.25425
Slc35a4	-0.19254	1.95512
Col15a1	-0.192354	0.232099
Tmed9	-0.192346	3.0697
Fbxl16	-0.192327	0.842162
Gm13387	-0.192218	0.541725
Arntl2	-0.192216	0.358999
S100a7a	-0.192203	0.549474
Gm20633	-0.191752	1.00462
Fgb	-0.19172	1.46289
NA	-0.191616	0.363311
4933440N22Rik	-0.19161	0.214003
Tm4sf1	-0.191533	2.26542
Prtn3	-0.191061	0.634646
Spsb1	-0.191024	1.68728
Syt8	-0.190778	0.471222
Slc16a6	-0.190725	1.64653
Gm12928	-0.190688	0.235762
Gm42829	-0.190457	0.687673
Sox8	-0.190372	1.01367
Gm6685	-0.190033	0.845479
Arhgap40	-0.189783	0.95252
B4galnt4	-0.189713	1.86411
Ntm	-0.189664	0.734267
Pars2	-0.189568	1.36398
Vash2	-0.189096	2.15503
Serpinb6b	-0.189022	0.544599
Ptpn9	-0.188956	2.57329
Eno1b	-0.188947	1.89339
H2ac6	-0.188927	0.209548
Bcorl1	-0.18828	2.23906
2510017J16Rik	-0.188028	0.874544
D17H6S53E	-0.188009	1.19767
Cubn	-0.187876	1.53755
Eno1	-0.187842	2.31503
Rnf225	-0.187814	0.848039
Syk	-0.187667	0.442129
Ncln	-0.187545	1.40784
Nrg1	-0.187368	2.34356
Zfp72	-0.187198	1.23608
Foxq1	-0.187153	2.15184
Slc6a19	-0.187113	0.426424
Llph-ps2	-0.187003	1.29923
Cln3	-0.186908	1.22822
Cycs	-0.186633	2.50623
Gpc1	-0.186629	1.96379
Rpl39	-0.186624	1.40792
Syt11	-0.186528	1.06598
Gm17055	-0.186493	0.353189
Kif7	-0.186314	1.85443
5730585A16Rik	-0.186263	0.440438
Atf5	-0.185938	2.15825
Gm16046	-0.185534	1.15311
Cd68	-0.18547	1.01366
Shisa4	-0.185401	2.29589
NA	-0.184964	1.02559
Mcub	-0.184719	0.316383
Hmga1b	-0.184634	0.54384
Iqck	-0.184588	0.876
Orai2	-0.184323	2.84048
NA	-0.184305	0.2706
A930007I19Rik	-0.184097	0.916072
Ndufaf6	-0.184063	0.905666
Slc46a1	-0.184013	1.99135
Suox	-0.183938	2.11251
Srl	-0.18387	1.62803
Lyrm1	-0.183677	0.73275
Fam131c	-0.183534	1.82426
Hk2	-0.183341	1.72591
Sema3g	-0.183267	1.93129
Ssh1	-0.183073	1.63988
Ptgfrn	-0.183009	2.64148
NA	-0.182574	0.343527
Cyp4b1	-0.182547	0.25497
Chst7	-0.182517	0.530136
Gm15753	-0.182465	0.325453
Gm11518	-0.182431	1.88705
Csdc2	-0.182099	0.783805
Gm20544	-0.182066	0.837926
Ptprk	-0.182041	3.11706
Ptgs2	-0.182001	1.56032
Lypd3	-0.181884	0.650986
Ms4a2	-0.181863	0.566529
Gdpd1	-0.181202	2.58421
5031415H12Rik	-0.181154	0.285088
Abtb2	-0.180984	1.73514
Gm26944	-0.180908	0.193694
Hmgn2-ps	-0.180835	1.95715
Kctd11	-0.180774	2.0245
St6galnac4	-0.180685	1.90977
Pros1	-0.180406	2.93238
Fkbp7	-0.180296	1.75335
Cldn3	-0.179732	2.69954
Hexim1	-0.179727	2.883
Scd1	-0.179418	1.96486
NA	-0.179371	2.42833
Impdh1	-0.179047	2.7739
Gm38160	-0.179011	0.225103
Pak3	-0.17895	0.972632
1700034P13Rik	-0.178832	1.07289
Mapk4	-0.178553	1.54926
Bpnt1	-0.178548	1.74311
Plod2	-0.178367	2.11032
Mfsd2b	-0.178022	0.54447
Psd4	-0.178014	0.912616
Gm9974	-0.177878	0.247262
Ccdc9b	-0.177666	1.8197
Pomp	-0.177648	1.56494
Gm5540	-0.177566	0.212987
Gdf11	-0.17716	2.70643
Haus6	-0.177035	2.0204
Gpm6b	-0.176995	0.3207
Noct	-0.176901	2.71389
Bak1	-0.176818	2.6854
NA	-0.176759	0.255709
Irf7	-0.176664	2.04764
Ogfod1	-0.176656	1.65264
Smim17	-0.176296	0.109231
Cnnm4	-0.176293	2.36816
Lrp12	-0.176192	2.93457
H4c3	-0.176056	0.59333
Ctsc	-0.175859	2.36589
Sec61b	-0.175849	2.45905
Snrnp25	-0.175527	1.94565
Wwox	-0.175488	2.39617
Ap1s1	-0.175471	2.59746
Tbpl1	-0.175285	2.20158
Rpl9-ps4	-0.175245	0.539417
Gm42901	-0.175202	0.690802
Gm20517	-0.175019	0.578107
Fbxl19	-0.17501	2.38382
Bsg	-0.174982	2.86693
Trib3	-0.174875	2.27962
Mthfd2	-0.174795	2.96959
Tent5b	-0.174729	1.99183
H2-DMb1	-0.174338	2.89085
Sgtb	-0.174234	2.5086
B4galnt3	-0.174224	2.18644
Prelid2	-0.174009	1.81775
Shc4	-0.173882	0.768862
Gask1b	-0.173597	1.00756
Gm11839	-0.173547	0.162982
Dynlt1-ps1	-0.173504	0.419823
Tmem253	-0.17349	0.402926
Kif6	-0.17341	1.14206
Renbp	-0.173264	0.237979
Gm6981	-0.173234	0.25591
Ptpn11	-0.173094	3.31921
Vmn2r29	-0.173063	0.280912
Ehd1	-0.172824	2.22654
Foxn1	-0.172595	0.295728
NA	-0.172586	0.459995
Slco3a1	-0.172576	1.70348
Fam110b	-0.172403	1.94565
Ggt7	-0.172207	1.6781
Mafa	-0.172197	0.165114
F8	-0.172178	0.532943
Col16a1	-0.171895	1.46075
Egfl7	-0.171808	1.88663
Steap2	-0.171698	2.84492
Svip	-0.171683	2.23696
Nupl2	-0.171353	1.26939
Rnd1	-0.170754	1.83512
Icam5	-0.170567	0.461506
Flrt3	-0.170498	0.405102
Loxl4	-0.170312	2.75621
Tyro3	-0.170296	2.02054
Bcl2l12	-0.170206	2.94415
Spin2c	-0.170075	0.665711
Clcf1	-0.170009	2.15959
Foxj1	-0.16987	2.59916
Gm2427	-0.169401	0.36552
Dpf2	-0.169221	3.4952
Cdsn	-0.169185	1.96379
Hyal1	-0.169146	1.68194
Vezt	-0.16905	2.09615
Cops2	-0.169015	1.83912
Alyref2	-0.168947	1.41672
Gm43573	-0.168897	0.707376
6430571L13Rik	-0.168718	1.23241
Zfp799	-0.168441	0.761974
Lsm5	-0.168282	1.97843
9230112E08Rik	-0.168126	0.900014
C030014I23Rik	-0.168082	1.09034
Msantd3	-0.168073	0.766228
Sgk1	-0.168007	0.885737
Mrpl19	-0.167737	1.03362
Rrp7a	-0.16761	1.35413
Des	-0.167481	0.312925
Cltb	-0.167458	2.5911
Ube2j2	-0.167143	1.81127
Eng	-0.167134	0.897114
L3mbtl1	-0.166869	0.177325
Ly6c1	-0.166699	0.249722
Gm42809	-0.166489	0.334246
Tead2	-0.166475	2.03784
Spire2	-0.166449	1.64048
Akirin1	-0.166447	1.89733
Unc13d	-0.166309	2.6854
BC055308	-0.166308	0.282716
Gm7332	-0.166167	0.771243
Gm43860	-0.165906	1.12102
H2-Q6	-0.1655	0.47782
A230072E10Rik	-0.165395	0.230234
Caskin1	-0.16522	1.00438
Taf9	-0.165185	1.32491
Calm3	-0.165174	3.01817
Arhgdig	-0.165117	2.59661
Tmem88b	-0.164975	0.217998
Eif4ebp1	-0.164693	2.97288
Tm9sf4	-0.164672	2.57814
Erbb4	-0.16463	0.16041
Maff	-0.164592	2.38773
Hip1	-0.16457	2.1435
Gm10642	-0.164309	0.550071
Tubb2b	-0.164137	2.625
Atp1b2	-0.16406	1.15983
Kcnj14	-0.164054	1.00684
Rnf113a1	-0.164045	1.11414
Ddah1	-0.163943	2.34014
Pfdn4	-0.163909	1.99825
Mmp19	-0.163391	0.358074
Srgap3	-0.162545	2.74094
Phospho1	-0.162385	0.781171
Gm5874	-0.162304	0.956703
Ppp2r5b	-0.162224	3.10285
Samd15	-0.162119	0.802405
Gm7645	-0.162111	0.645043
Pcdhb5	-0.161964	0.306647
Gsdma	-0.16192	0.232969
Gm5801	-0.161911	0.330858
NA	-0.161824	0.737206
Ago3	-0.161759	1.14714
Nptxr	-0.161698	2.48697
Wnt5a	-0.161594	1.0754
Cerox1	-0.161485	0.573473
Hoxa13	-0.161377	0.617394
Npr2	-0.161121	2.42503
Lactb	-0.161097	2.87429
NA	-0.160941	0.297259
Gm12359	-0.160916	0.295586
Erf	-0.160869	2.46479
Gm26931	-0.160739	0.228108
Galr2	-0.16061	0.684143
Snupn	-0.16061	2.36589
Gm21981	-0.160392	0.571925
Cbln1	-0.160349	1.68105
Gm9797	-0.16034	1.28011
Gm17068	-0.160101	0.678598
Ddit4	-0.160018	2.53949
Asb5	-0.159606	0.884805
Ddx5	-0.159441	2.45664
Ptrh1	-0.159322	1.12023
1700003D09Rik	-0.159279	0.171411
Lrrc27	-0.159259	0.55864
Myo7a	-0.159236	1.27258
Dus2	-0.159148	1.74311
NA	-0.15914	0.344817
Susd1	-0.159061	1.9346
H2-M3	-0.159058	2.02845
Gsdme	-0.15892	1.59419
Pate2	-0.158905	0.370394
Ccdc107	-0.158795	1.37918
Xkrx	-0.158675	0.355091
Nudt3	-0.158449	1.72411
Nav1	-0.158429	1.06206
Armc2	-0.158403	0.527885
Ndufc1	-0.158318	1.55829
Mesd	-0.158251	1.87655
Pgm2	-0.158224	2.93238
Pes1	-0.15818	2.69954
Mrpl2	-0.158088	1.68698
H4c12	-0.157879	0.198664
Ubash3b	-0.157767	1.77632
Gm2694	-0.157621	1.68394
Tnnt2	-0.157604	1.50473
Pgam1	-0.157095	1.96177
H1f2	-0.15709	2.1906
Pheta2	-0.156925	0.315555
Plod1	-0.156646	1.93735
Fam83e	-0.156571	0.114147
Zfp385a	-0.156526	2.15184
Tspan18	-0.156294	1.86799
Tmem62	-0.156282	1.36398
Mex3a	-0.156237	3.13896
P3h4	-0.156234	2.8132
Itga3	-0.155894	2.87093
Pcdhgb5	-0.155677	0.451497
Wdr54	-0.155574	2.17409
Hyou1	-0.155571	2.76432
Cyb5d1	-0.155565	2.71404
Hilpda	-0.155563	1.90168
Abcg2	-0.155554	1.55296
Dhx35	-0.155175	2.02368
Gcnt4	-0.155013	1.43701
Cfap70	-0.154625	0.727157
Nyap1	-0.154561	1.87982
P3h1	-0.154403	1.51883
Flywch2	-0.154303	1.49388
Aig1	-0.154283	2.80246
Pcdhgb1	-0.154267	0.249339
Tmem39a	-0.154222	2.17862
Camk2a	-0.15414	0.253106
Tmem245	-0.154122	1.55552
H3c11	-0.154065	0.402377
Otub2	-0.153951	2.09422
Ern1	-0.153876	1.65131
Aldh2	-0.153798	2.9502
Brsk1	-0.153715	2.08047
Psmd13	-0.153698	1.35413
Tas1r1	-0.153696	0.888995
Tmem132a	-0.153692	2.31638
Gpr161	-0.153658	2.51215
Homer1	-0.153474	2.61911
Plekhj1	-0.153417	2.40793
Setd7	-0.153339	1.00264
Emc10	-0.153338	2.72683
Aatk	-0.152796	1.71209
Snai3	-0.152748	1.53803
Pafah2	-0.152645	2.67266
Tob1	-0.152603	1.56949
Sh3bp2	-0.152574	1.92962
Cep295nl	-0.152485	0.617322
Rita1	-0.15245	2.27689
Nox1	-0.152414	0.234736
Gm8250	-0.152406	0.108183
Bicdl2	-0.152393	1.48977
Pcdhb7	-0.151946	0.153672
Tacstd2	-0.151724	3.14587
Bysl	-0.151335	3.30954
Ccdc137	-0.151284	1.43727
Tinagl1	-0.151212	2.96678
Gm10259	-0.151056	1.86919
Fus	-0.151046	2.27747
Gm8399	-0.151034	0.927874
Aoc2	-0.151009	1.32018
Tomm40l	-0.150733	1.67764
Tmem147os	-0.150659	0.983175
Itpa-ps1	-0.150532	1.69389
Gpc6	-0.150438	1.58857
Gm28036	-0.150368	1.75848
Nkain1	-0.15035	1.8544
Syngr2	-0.150256	2.50352
Otud7b	-0.1498	2.48928
Pctp	-0.149793	1.38093
Spata24	-0.149786	2.4727
Pcolce2	-0.149558	0.340603
Gm38329	-0.149554	0.264834
Coa4	-0.149537	1.48632
Slc12a4	-0.149399	2.28147
Hyal2	-0.149364	1.86778
Gm43430	-0.149353	0.188098
Irak3	-0.149349	1.84683
Cdk6	-0.149278	1.82266
Rpusd3	-0.149209	1.7313
Arid5a	-0.149176	1.3489
Serpini1	-0.149126	1.16414
Aldoa	-0.14912	2.48211
Tpi1	-0.14888	2.08756
Xk	-0.148838	1.47913
Esrra	-0.148734	2.45129
Tmem181a	-0.148628	3.13414
Gpx8	-0.14862	1.4881
Prkci	-0.148539	3.28706
Musk	-0.148389	0.56539
Ccdc150	-0.148275	0.245114
Gm38344	-0.148272	0.135131
Dbil5	-0.14816	0.468003
Gng10	-0.148141	2.43693
Nek11	-0.147979	0.806621
Zfp850	-0.147885	1.54669
Ecscr	-0.147575	0.662735
Gm13127	-0.147477	1.00818
Tmie	-0.147219	0.601158
Snrnp35	-0.147206	1.88604
Rnf121	-0.147142	2.1435
Gm11249	-0.147136	0.497366
Gm29054	-0.146872	0.242604
Naaa	-0.146757	2.35825
Nefh	-0.146682	0.40244
Slc2a1	-0.14657	2.41163
2610528J11Rik	-0.146448	2.30653
Zfp658	-0.146267	1.73446
Flnc	-0.14612	1.742
Ngf	-0.146107	1.07798
Tbx15	-0.146101	1.83334
Map6d1	-0.146097	0.381892
Rnmt	-0.14603	2.0888
Zbtb8os	-0.146016	1.96215
Sh2d5	-0.146004	2.05447
Rabepk	-0.145968	1.66886
Tmem125	-0.14593	1.69973
LTO1	-0.145728	1.32502
Sec14l2	-0.145589	2.47634
Map1b	-0.145455	1.77237
Vasp	-0.145413	3.41222
4930503L19Rik	-0.145376	2.15203
Mmp23	-0.145341	0.202033
Zfp428	-0.145152	1.49689
Gpt2	-0.145084	2.35766
Qpct	-0.145079	1.17946
Lclat1	-0.144886	1.64493
NA	-0.144805	1.58
Atp5l	-0.144799	1.9346
Ap2a1	-0.144639	2.1077
Jag2	-0.144624	2.94027
Apol8	-0.144512	0.541593
Nacad	-0.144384	0.725299
Rnf32	-0.144361	0.786277
C1rl	-0.144318	0.272866
Hivep3	-0.144276	0.505747
Tmem229b	-0.144126	1.37393
Dcaf10	-0.144124	2.42634
Mtf1	-0.143973	1.43263
Erfe	-0.143944	1.95986
Hpse	-0.143922	1.5231
Lhx6	-0.143881	0.193769
Asns	-0.143759	2.7739
Clpb	-0.143672	1.53698
Slc13a2os	-0.143532	2.01034
1110065P20Rik	-0.143476	1.98103
Syt12	-0.143384	1.62184
Emc8	-0.143304	2.68354
Dsg2	-0.143152	2.61561
Zeb2os	-0.143033	0.674943
D730045B01Rik	-0.143007	0.0822378
Vamp5	-0.142975	1.93935
Dlc1	-0.142943	2.69802
Higd1a	-0.142906	1.41426
Rtn4r	-0.142872	1.48771
Wnt9a	-0.142728	2.21508
Ckb	-0.142647	1.3164
H2-T24	-0.142586	0.844733
Eef2k	-0.142508	1.81894
Coq3	-0.142444	1.44021
Htr5b	-0.142356	0.17993
Ppa1	-0.142192	2.40508
Gm42733	-0.142072	0.102334
Tspyl5	-0.141952	0.693466
Susd4	-0.141902	2.21485
Zswim4	-0.141899	1.92744
Lif	-0.141862	1.33864
Chrna1os	-0.141838	0.305776
Epha1	-0.14183	3.23596
Cdh3	-0.141812	2.37315
Ppme1	-0.141803	3.02292
Pgp	-0.141731	1.90576
Hnf1a	-0.141614	0.292105
Inpp5a	-0.141601	2.02145
Abcc4	-0.141585	2.23968
AU040320	-0.141428	1.91801
Runx1	-0.141398	1.82354
Map3k7cl	-0.141251	1.34933
Akap12	-0.141001	3.11706
Gapdh	-0.140912	3.00669
Tsku	-0.140808	2.00193
Pigs	-0.140701	2.69954
Gpr62	-0.14055	0.659164
Orai1	-0.140518	1.90019
NA	-0.140511	0.53814
Rras	-0.140343	1.92733
Ap5b1	-0.140334	1.55631
Rpl11	-0.140212	2.74106
9330161L09Rik	-0.140182	0.83672
Rcc1	-0.140146	2.52352
Gm26566	-0.14	0.854325
Cdon	-0.13998	2.06529
Rhof	-0.139832	2.12024
Ankrd13d	-0.139812	2.00113
Nfe2l1	-0.139804	2.35578
Zfp689	-0.139704	1.63549
Ror1	-0.139409	0.754654
Spata6	-0.139323	1.55171
Cldnd1	-0.139212	1.8311
Zfp108	-0.139173	0.781242
Gm12286	-0.139121	0.512487
Cgnl1	-0.138881	2.08028
S100a6	-0.138736	1.49366
Yars	-0.13872	3.12392
Vnn1	-0.138444	1.46353
Eid2b	-0.138209	2.17409
P4htm	-0.138064	1.0357
Bst1	-0.137911	2.07109
9030624G23Rik	-0.137832	0.235547
Erc2	-0.1375	1.70636
Ptpre	-0.13749	2.07993
Lfng	-0.137488	1.9346
Pnma1	-0.1373	1.13761
Fkrp	-0.137219	1.62231
Sp5	-0.137158	0.303146
Bcl7c	-0.137121	2.90312
Fbxo17	-0.137076	1.7862
Rab22a	-0.137052	1.61322
Spata20	-0.136919	0.460031
Fam220a	-0.136653	2.20961
Tox4	-0.136546	1.75813
Tmed2b	-0.136426	1.58339
Ergic1	-0.136272	2.6203
Fgfr3	-0.136269	0.850893
Map3k10	-0.136213	2.23697
Rps24	-0.136097	2.55174
Aadat	-0.135953	0.512379
Ccn2	-0.135492	1.66307
Gm8146	-0.135491	1.12854
Arhgap22	-0.135482	1.99614
Gm20554	-0.135397	0.442231
Pmepa1	-0.135392	1.94784
Sytl4	-0.135316	1.63757
BC021767	-0.135295	0.332821
Gm12352	-0.135293	0.873444
Abl2	-0.135243	2.2521
Nt5c	-0.135198	1.60692
Gm11175	-0.135049	1.50184
Rom1	-0.134922	1.9151
Gm15559	-0.13487	1.21296
Frat2	-0.134835	1.93008
Proz	-0.134785	0.208422
Mir155hg	-0.1347	0.17779
Meioc	-0.134693	0.135793
Gm26651	-0.134541	0.743429
Snrpf	-0.13452	2.50392
Prrg2	-0.134518	1.61165
Ttc39d	-0.134518	0.383359
Slc25a25	-0.1345	2.2839
Nudt18	-0.134486	1.70088
Zfp239	-0.134373	0.690691
Kdelr3	-0.134327	2.69802
Pim2	-0.134327	1.64493
Snta1	-0.134251	2.02171
Rab23	-0.134106	1.6359
Mogs	-0.134094	2.93457
Rplp0	-0.134059	2.61911
Ttll12	-0.133965	2.20613
Gm16310	-0.133937	0.186163
Amz1	-0.13382	0.890456
Timm22	-0.133727	1.82145
Trappc6a	-0.133704	2.0888
Arsg	-0.133702	0.395053
Ncoa4-ps	-0.133561	1.18289
Bnip2	-0.133441	2.53683
Nrf1	-0.133441	2.45349
Cd72	-0.133428	0.177713
Ubfd1	-0.133318	1.24664
Trim41	-0.133285	0.87367
Gm11714	-0.133281	0.267623
Tusc2	-0.133177	3.0843
Tpm3	-0.133087	1.99804
Sdc1	-0.133076	3.31436
A530020G20Rik	-0.132986	0.475887
Pld1	-0.132866	0.858267
Tiam2	-0.13276	1.79607
Eml1	-0.132712	1.34133
Hr	-0.132617	1.88301
NA	-0.132537	1.67963
C8g	-0.132466	0.320791
Uqcc2	-0.132447	1.67035
Gm5436	-0.132442	1.74523
Gm15246	-0.132394	0.211108
Ccdc85b	-0.132359	1.49475
Dlg4	-0.132332	1.28318
Txndc15	-0.132314	3.01011
Megf8	-0.132302	1.37875
Gm11221	-0.132253	0.195827
Csrnp2	-0.132229	2.23697
Zfp593	-0.132199	2.02473
Gm14418	-0.132065	0.588886
A330009N23Rik	-0.132063	0.385168
Trim12c	-0.131881	0.752784
Isg20	-0.131816	1.93872
Mef2b	-0.131779	0.375925
Gm4735	-0.131656	1.54643
Usp11	-0.131619	1.8108
E430018J23Rik	-0.131531	1.15624
Ajuba	-0.131493	2.55424
Spp1	-0.13131	1.78706
Stard6	-0.131287	0.573391
Pcdhgb6	-0.131282	2.03736
H6pd	-0.131208	2.84492
Mapt	-0.131059	0.422916
4933427E11Rik	-0.130947	0.568729
Ccdc30	-0.130852	0.336796
Ndufaf5	-0.130686	2.59257
Elk3	-0.13055	1.79361
Ybx1	-0.130538	1.99737
Furin	-0.130502	1.75342
Dpcd	-0.130408	3.58053
Zkscan7	-0.130333	1.29389
Rpl9-ps7	-0.130298	0.886208
Katnal1	-0.130218	2.15825
Tmem130	-0.130018	0.430028
Dhodh	-0.129966	2.11616
Tead1	-0.129944	1.70512
Szrd1	-0.129926	2.08322
Lpcat4	-0.12986	2.71602
Atg4b	-0.129846	1.48302
Ovol1	-0.12979	2.49959
B3gnt3	-0.12975	1.5022
Spata2	-0.129705	2.6854
Spns2	-0.129668	3.41222
Plaat3	-0.129528	1.64639
Daam2	-0.129488	1.62508
Igf2bp1	-0.129411	1.10668
Paqr7	-0.129362	1.40931
Pcbp4	-0.129295	2.14677
9930104L06Rik	-0.12926	0.734642
Krtcap2	-0.129182	1.89303
Gm5841	-0.129043	0.385325
Pycr2	-0.129037	2.1359
Wdr74	-0.128971	2.84083
Gm9959	-0.128967	0.91646
Matn3	-0.128907	0.744371
Dram1	-0.128859	2.44669
Zfp532	-0.128858	0.945446
Mark4	-0.128842	1.7415
Ring1	-0.128828	2.52365
Hgh1	-0.12881	1.94432
Nin	-0.128558	2.484
Gm7862	-0.128409	0.376008
Gm27209	-0.128354	0.113642
Clec16a	-0.128253	1.60111
Pllp	-0.128123	0.230876
Slc4a8	-0.128052	1.46352
Atg4d	-0.128017	2.14138
Gm20474	-0.128007	0.122866
Nme1	-0.127987	2.41982
Mrpl4	-0.127912	1.54736
Macrod2	-0.127786	0.170301
NA	-0.127767	1.10601
Pdlim1	-0.127707	0.977124
Mansc4	-0.127584	0.164663
Bahd1	-0.127531	1.83333
Entpd4	-0.127448	1.95481
Gcc1	-0.127401	2.03927
Adamts7	-0.127356	1.09659
Dsc2	-0.127273	2.86207
4933405D12Rik	-0.127208	0.336219
Cd151	-0.127184	2.87093
Rab27b	-0.127164	2.25684
Tnrc18	-0.12708	1.32757
Gpx1	-0.127033	1.83216
Ydjc	-0.127027	2.08028
Tpm1	-0.127026	2.57136
Acap1	-0.126937	0.768825
Gm42872	-0.126908	0.196775
Gzmm	-0.126878	1.42355
Zyx	-0.126868	2.48505
Kalrn	-0.126797	1.67923
Prcp	-0.126715	1.40419
Itgb7	-0.126686	0.250538
Ctps	-0.126677	2.48928
Anp32e	-0.126621	2.38758
Mlec	-0.126604	2.8132
Hid1	-0.126443	2.43515
Raet1d	-0.126364	0.938861
Rps19	-0.126344	1.5868
Adat2	-0.126342	1.54786
Afg3l1	-0.126328	2.78817
Pcdhb20	-0.12626	0.772001
Sort1	-0.126005	2.19992
Sirt7	-0.125883	1.32546
Angptl4	-0.125792	0.614348
Dqx1	-0.125791	0.306024
Dtd2	-0.125676	1.7595
Arhgap29	-0.125555	2.21508
NA	-0.125522	0.512379
Castor1	-0.125472	1.26256
Srprb	-0.125211	1.2835
NA	-0.125119	2.35828
Ebpl	-0.125116	1.57941
Mdfi	-0.12511	1.62312
3110009E18Rik	-0.125094	1.1956
2810025M15Rik	-0.12509	1.8473
Wnt2	-0.125071	1.38665
Lrpap1	-0.125053	1.56051
Klf1	-0.125012	0.567996
Fmnl1	-0.124969	1.72344
Mrpl53	-0.124911	1.23516
Rps13-ps2	-0.124849	1.21498
Cdk20	-0.124757	1.47066
Adra1b	-0.124691	0.306024
Gnpda2	-0.124632	1.63988
NA	-0.124501	0.197012
Alg3	-0.124495	2.12378
Dab2	-0.124475	2.28932
Daglb	-0.12447	1.77907
Stk40	-0.124447	2.23036
Ap3m2	-0.124443	1.39615
Slc39a11	-0.124397	1.21384
Pgam1-ps2	-0.124119	1.42204
Tmcc3	-0.124087	2.29336
Dnttip1	-0.123899	1.99425
NA	-0.123793	0.532943
Rnf227	-0.123752	0.53264
Pstpip2	-0.123737	1.60749
Actn1	-0.123712	2.73665
Ssu72	-0.123639	2.10779
Dusp6	-0.123607	0.981691
Nomo1	-0.123347	2.61561
Htra2	-0.12333	2.12024
Dusp14	-0.123308	2.40219
Rps14	-0.123258	1.21689
Zpr1	-0.123223	1.75346
Poln	-0.123098	0.159891
4921539H07Rik	-0.123013	0.455817
Nop53	-0.122988	1.71043
Ttc13	-0.122973	2.24942
Chd7	-0.122836	1.22497
Amotl2	-0.122831	2.48928
Gm7008	-0.122809	1.08058
Fam107b	-0.122678	0.59775
Kif3b	-0.122646	3.04569
Bst2	-0.122615	2.42129
Coro2b	-0.122588	1.45934
Misp	-0.122562	2.23906
Traf3	-0.122557	1.4891
Cald1	-0.122515	2.90084
2810410L24Rik	-0.122427	0.682152
Alpk1	-0.12228	1.00264
Srp72	-0.122165	2.73766
Ano8	-0.122161	1.60072
Gm13394	-0.122128	2.19881
Lef1	-0.12205	0.116011
H2aw	-0.12205	1.4888
Pfdn2	-0.122019	1.33656
Eya2	-0.121986	0.239417
Sccpdh	-0.121926	1.62605
Fndc4	-0.121861	1.40251
Etv5	-0.121847	0.638555
Niban1	-0.121823	2.156
Dhx58	-0.121797	0.315406
Pde4d	-0.121612	1.20166
1810055G02Rik	-0.121427	2.94592
Cdc14b	-0.1214	2.84902
Sorcs2	-0.121298	0.823819
Uxs1	-0.121172	2.30318
P2rx3	-0.121166	0.208112
Pcdhgc3	-0.121072	1.73063
Xpr1	-0.120996	2.12825
Src	-0.120876	2.79301
Pkm	-0.12075	2.7688
Limk1	-0.120714	1.14436
Zswim1	-0.120704	2.27441
Ywhag	-0.120483	3.14641
Cpxm1	-0.120288	0.15612
Chst14	-0.120261	2.26701
Tssk2	-0.120192	0.275409
Tpmt	-0.12019	1.04499
Slc4a7	-0.120164	2.00113
Ahcy	-0.120086	2.55424
Tmem116	-0.120025	1.09572
Arrdc4	-0.119998	2.59257
Gpr137	-0.119941	1.92962
Gm5560	-0.119929	0.243654
Mical1	-0.119898	0.315892
Asl	-0.1198	1.87577
Qsox2	-0.119766	2.6854
Fkbp10	-0.119751	1.64298
Slc22a23	-0.119649	1.71617
Shisa8	-0.119641	0.860715
Nupr1	-0.119588	1.73371
Ppp1r9b	-0.119584	1.79428
Polr3d	-0.119358	2.34818
1700102P08Rik	-0.119343	0.196263
Mcam	-0.119244	3.1015
Pdk1	-0.11924	1.36263
Lrrc59	-0.1191	3.15485
Gm11946	-0.11906	0.644896
Bhlhb9	-0.119056	1.67764
Gm15408	-0.119036	0.448822
Cdc42ep3	-0.118978	2.36969
Polr2c	-0.118956	2.43476
Pacc1	-0.118778	2.60136
Eme1	-0.118689	2.68248
Snhg6	-0.118638	1.93799
4833439L19Rik	-0.11862	1.59824
Hk1os	-0.11861	0.409416
Gm5113	-0.118508	1.2835
Eml2	-0.118495	1.90406
Mcrip2	-0.118453	1.70895
Gm10657	-0.118444	0.364013
Dazap1	-0.118396	2.72468
Gnl1	-0.118333	2.2839
9130008F23Rik	-0.118295	1.74538
Xylt2	-0.118292	2.25563
Sap30bp	-0.118233	1.73953
Egln1	-0.118219	2.30713
Fancd2	-0.118147	1.93133
Sprr2g	-0.117985	0.613599
1810024B03Rik	-0.117891	1.33172
Tpst2	-0.11786	1.87149
Aldh18a1	-0.117758	2.5806
Gpi1	-0.117746	2.37656
Rpl12	-0.117673	2.08174
Morn1	-0.117544	1.14486
Zfp703	-0.117525	2.05174
Gm10433	-0.117496	0.233103
Rpl27a	-0.117327	2.46195
Vps37d	-0.11725	1.92124
Sbk1	-0.117243	2.69954
Gm16144	-0.116951	0.156815
Bex1	-0.116859	2.5476
Plk-ps1	-0.116612	0.319162
Polr2l	-0.116598	1.43793
Cdk5r1	-0.116521	0.285726
Trappc4	-0.116511	2.24103
Upk3b	-0.116321	0.668534
Rasal2	-0.116321	1.80204
Vill	-0.11631	0.569295
Pqlc3	-0.116301	1.1792
Clec18a	-0.116275	0.230425
Guca1a	-0.116205	0.648174
Cbl	-0.116175	1.12674
Kctd13	-0.116037	2.02998
Slc25a20	-0.115982	1.7179
Plxna1	-0.115948	1.50411
Spindoc	-0.115924	2.5911
Fahd2a	-0.115903	1.15122
Phlda3	-0.115872	2.50214
Lix1l	-0.115794	1.38592
Rangrf	-0.115729	1.8137
Socs2	-0.115698	1.39942
Ube2m	-0.115683	2.75621
L3mbtl2	-0.115527	1.92483
Dhcr24	-0.115374	2.20066
Cdkl5	-0.11532	0.148654
Gm10645	-0.115289	0.498003
Mlf2	-0.11524	3.03586
Rpl37	-0.115236	1.19852
Gm6712	-0.115229	0.486701
Cfap298	-0.115185	2.42634
5730507C01Rik	-0.115097	0.091336
Chchd4	-0.115027	1.63873
Snx15	-0.114983	2.01756
Map6	-0.114964	1.64493
Leng1	-0.114855	1.99614
Lzts3	-0.114852	1.95948
Spsb3	-0.114851	1.6153
Sh3bp4	-0.114803	2.03615
NA	-0.114719	0.120309
Wfs1	-0.114623	2.05016
BC051226	-0.114583	0.598985
Mmp17	-0.114488	0.816525
Mapk11	-0.114477	1.7179
Bloc1s2-ps	-0.114412	0.15066
Odaph	-0.114394	0.635052
Gm13136	-0.114312	0.317803
Ier3	-0.114225	1.67607
Gm43339	-0.114225	0.124448
Inka2	-0.114167	1.16877
Ube2c	-0.114064	2.69279
Ap3m1	-0.11405	1.82767
Rnf122	-0.114046	2.01896
Psmb7	-0.113927	2.52078
Gm10053	-0.113922	1.43055
Trmt10a	-0.113898	1.90019
Map7	-0.113841	2.93457
Dpm1	-0.113779	1.47385
Aurka	-0.11341	2.50137
Glyctk	-0.11335	0.780578
Tmed3	-0.113329	1.22734
Sec61g	-0.113283	1.28926
Mvb12b	-0.113251	2.02632
Mllt11	-0.113239	3.23596
Pstpip1	-0.113128	0.992244
Nkiras2	-0.11308	2.6854
Lrrc28	-0.112927	0.99546
Wnt7a	-0.112911	1.19486
Id3	-0.112868	1.74662
Lrp10	-0.112862	1.98103
Nr4a3	-0.112813	0.181513
Tmem169	-0.11257	0.394955
Gm15497	-0.112482	0.153672
Serp2	-0.112479	0.234009
Kantr	-0.112469	0.808027
Vdr	-0.112387	0.658689
Gm17349	-0.112344	0.343431
Cmbl	-0.112245	0.888216
Lin7b	-0.112223	0.434956
Ttc21a	-0.112179	0.413984
Acad9	-0.112178	1.33172
Gm10335	-0.112157	0.381745
Bpgm	-0.112127	2.73977
Shkbp1	-0.112047	2.3481
Jmjd4	-0.112044	2.67641
Gar1	-0.112038	1.07306
Prkx	-0.111986	2.47593
Gm7420	-0.11198	0.0959294
Cntd1	-0.111945	0.505747
Kcp	-0.111885	0.612802
Il18r1	-0.111856	1.04145
A830005F24Rik	-0.111774	0.0876158
Gm13597	-0.111726	0.214434
Tmem121	-0.111712	1.23682
Crlf2	-0.111655	1.85953
Map2k1	-0.111621	3.07494
Gm38067	-0.111533	0.173185
Ebna1bp2	-0.111519	2.27038
St14	-0.111475	2.20836
NA	-0.111463	0.480551
Sox11	-0.111379	2.06161
Srrm4	-0.111359	2.04764
Filip1l	-0.111255	1.47908
C2cd2l	-0.111253	1.70221
Fhdc1	-0.111232	0.446447
Zfp296	-0.111125	0.806621
Gm4425	-0.111099	0.572644
Gm15983	-0.111076	0.235133
Asf1b	-0.110953	1.30942
Srrd	-0.110941	1.73066
Cenpa	-0.110935	1.72648
Gm36638	-0.110928	0.103662
Tc2n	-0.110901	0.251697
Tob2	-0.110881	1.93085
NA	-0.110782	0.399773
Rab8a	-0.110659	1.01842
Sh3pxd2b	-0.11064	1.74661
Asb6	-0.110614	1.737
Rhoc	-0.110583	2.36816
Nrarp	-0.110473	1.79044
Aars	-0.110464	2.21785
Rrp9	-0.110309	1.68447
Atp5md	-0.110293	1.42447
E030037K01Rik	-0.110238	0.359662
Tpbg	-0.110173	1.66037
4933417D19Rik	-0.110165	0.176685
Dgcr6	-0.110133	1.5863
Acaca	-0.110068	1.03117
Cyp51	-0.109992	3.0843
Phkg1	-0.109968	0.264471
Gm6652	-0.109933	0.166676
Iffo2	-0.109806	1.68163
Pth2r	-0.109801	0.134243
Mab21l4	-0.109728	0.887694
Ston1	-0.109707	1.61191
Unc45a	-0.109665	1.31471
Kpna2	-0.109636	2.156
Usp39	-0.109605	1.81034
Pcdh19	-0.109599	1.97803
Adcy9	-0.109581	2.15959
Baz1a	-0.109516	1.07567
Gm15728	-0.109507	0.441426
1700018L02Rik	-0.109501	0.493596
Zbtb4	-0.109444	0.789025
Frs3	-0.109381	0.963107
Tmem198b	-0.109377	2.18625
Prokr1	-0.109372	0.111004
Tbc1d13	-0.109242	3.04971
Peak1	-0.109241	1.35617
Rtbdn	-0.109145	0.560619
Cby1	-0.108998	2.81523
Stx6	-0.108862	2.70645
Flicr	-0.108788	0.2512
Tuft1	-0.108734	3.26474
Tuba1a	-0.108712	1.74948
Rhbdd1	-0.108693	2.96025
Hspa12b	-0.10866	0.420846
Rbx1-ps	-0.10858	0.181089
A3galt2	-0.108515	0.0749941
Dusp5	-0.108425	0.478298
Esyt1	-0.10839	2.23094
Alg13	-0.108375	1.57288
Lyar	-0.108314	2.55424
Ctla2b	-0.108295	1.24411
Cops7b	-0.108192	2.61561
Gm26672	-0.10818	0.317824
Zc4h2	-0.10807	1.43701
Gm4707	-0.108022	0.373327
Gm6710	-0.10795	0.104267
Zbtb17	-0.107726	2.98068
Cdc123	-0.107494	2.24103
Tigar	-0.10742	1.01322
Uchl3	-0.10735	1.9741
Nxpe3	-0.107334	1.35056
3110040N11Rik	-0.107327	1.1361
Fam177a2	-0.107323	1.45348
Thop1	-0.107267	2.34345
Sin3b	-0.107161	2.52844
Smim3	-0.107154	1.63549
Klhl26	-0.107063	2.55147
Ccdc134	-0.107059	2.94415
Stbd1	-0.106998	1.33419
Zfp346	-0.106981	1.42426
Bloc1s6os	-0.106907	0.162982
Cnih2	-0.106779	1.73882
Ccdc106	-0.106764	0.789329
Cbx8	-0.106761	0.957643
Tmem106a	-0.106744	1.22146
Gm15567	-0.106332	0.231288
Zfp74	-0.106251	1.45485
Ppp1r35	-0.106242	1.41198
Mtfmt	-0.106219	2.04436
Foxd1	-0.10618	1.26174
Mylpf	-0.106173	0.098515
Kctd7	-0.106149	1.3148
Mapk6	-0.106133	2.84902
Ddx19b	-0.106055	1.5261
Pea15a	-0.106012	1.89168
2010001A14Rik	-0.105975	0.515395
Gp1ba	-0.105931	0.544632
Tomm5	-0.105921	1.24872
Sec14l1	-0.105875	2.08639
Rps26-ps1	-0.105868	1.23121
Ncs1	-0.105818	2.23466
NA	-0.105783	1.0875
Pcmt1	-0.105628	1.51508
Bcl3	-0.105523	0.84489
Chid1	-0.105499	0.615868
Gab2	-0.105457	1.54384
Olfr99	-0.105441	0.156316
Rhobtb1	-0.105334	0.885492
Slc6a8	-0.10531	2.6854
Igf1r	-0.105261	1.06177
Gm38317	-0.105218	0.136195
Tmem9	-0.105206	2.31345
Gm11992	-0.105202	0.809824
Cfap74	-0.105202	0.183412
Fam117a	-0.105172	1.09552
Uck2	-0.105139	1.67376
Calu	-0.105133	2.76432
Faap24	-0.105128	1.92221
Gm37475	-0.104953	0.0957495
Gm9816	-0.104947	0.655728
Arv1	-0.104924	1.31725
Eif1ax	-0.104919	0.333039
Prelid3a	-0.104892	1.47298
Klc1	-0.104883	0.693236
Trp53inp2	-0.104876	2.18305
Maml1	-0.104856	1.9346
Mrpl57	-0.104855	1.70088
Gm16576	-0.104821	1.31946
Acy3	-0.104805	0.917457
Rnf19b	-0.104664	1.72591
Tlnrd1	-0.104651	1.75117
Strip1	-0.104643	1.7938
Slc35e4	-0.10463	2.57874
Fkbp9	-0.104612	2.78359
Tlcd3a	-0.104551	1.47908
Col18a1	-0.104528	2.1389
Hoxb2	-0.104504	2.00388
Reck	-0.104469	1.35466
Spata33	-0.104398	0.257243
Gm7860	-0.104363	0.0914517
Gm19721	-0.104322	0.156797
Manf	-0.104289	1.81034
Camk2n2	-0.104288	1.9346
Dbndd1	-0.104256	1.58212
Ccdc96	-0.104243	1.08902
Cdipt	-0.104241	2.13782
Slc37a3	-0.104221	1.63101
Adm	-0.104198	0.430382
Ajm1	-0.104189	0.71768
Plod3	-0.104041	1.99402
Jag1	-0.104039	1.72591
Kif18b	-0.104028	1.79267
St3gal5	-0.104006	2.08162
Cpox	-0.10395	2.97609
Mettl21a	-0.103779	2.09615
Htr6	-0.103743	0.183799
Gm8210	-0.103729	0.492529
Gch1	-0.103664	2.21941
Gm38250	-0.103624	0.215578
Ube2cbp	-0.103547	1.19852
Prps1	-0.103542	1.306
Zfpm1	-0.103532	1.31944
Pisd-ps2	-0.10346	0.555835
Gstk1	-0.103437	0.901379
Gm16174	-0.103429	0.175411
Dtx2	-0.103416	1.54927
Cdr2	-0.103208	1.87407
Tmbim4	-0.103157	2.25285
Desi2	-0.10311	2.01685
Coq8b	-0.103039	1.94565
Snhg7os	-0.102966	0.0898128
Fabp5	-0.102878	1.17077
Il4i1	-0.102843	0.82044
Gm10131	-0.102833	0.724923
Cd46	-0.102773	0.210896
Mapre1	-0.102707	1.84193
Snrpd3	-0.102689	1.96665
Ehd4	-0.102667	1.99865
Rab5c	-0.102623	3.30954
Acbd4	-0.102588	1.07502
Abca4	-0.102581	0.968333
Alg9	-0.102544	2.28932
Rab15	-0.102349	0.206253
Tmcc1	-0.102126	0.956466
[truncated: 12,581 more rows]

## Sheet: DEG submono2 vs WT5
mgi_symbol	diff_of_zscores_sub2	FDR log10 transformed_sub2
Usp50	1.13867	1.61031
Prex1	1.11281	3.16517
Acss3	1.09378	2.23708
Cacnb2	1.03088	1.27492
mt-Nd3	0.905399	3.56634
E130102H24Rik	0.886981	1.69482
Axdnd1	0.881883	0.638508
Rpl13a-ps1	0.880176	0.861038
9130019O22Rik	0.875702	2.45458
Gm9747	0.832895	1.67388
Twist1	0.828338	3.56358
Tppp	0.806959	0.888987
Adamts12	0.797808	2.29231
Gm10401	0.775938	0.573376
Ptgds	0.772573	2.00145
Gm12411	0.770147	1.73923
Adam33	0.759735	1.75455
NA	0.735421	2.04094
Ppp1r14c	0.732649	2.52948
9630013D21Rik	0.722978	2.49469
Gm28437	0.720096	2.98668
Ccdc146	0.714089	1.88991
Gm43403	0.711592	0.69264
Gm12854	0.709518	1.13982
Fgf9	0.706276	1.77383
Adam4	0.704704	1.38476
Slc17a1	0.695444	1.02589
Adgrb1	0.692277	2.11167
Gm42467	0.688434	1.98712
Fam180a	0.675797	1.68291
Gm13436	0.668818	2.04292
Rpl17-ps8	0.668032	1.86982
Ttc39aos1	0.663631	0.744018
Gm42531	0.663038	1.03831
Gm14253	0.662931	1.11825
Flrt2	0.659204	1.60991
Gm10036	0.654172	1.88525
Gm43511	0.653989	1.48961
Cacna1a	0.653633	0.439049
Avil	0.652252	0.521932
Impg2	0.651182	0.4185
Gm27010	0.648857	1.01884
Ybx1-ps2	0.647145	1.87349
Eddm3b	0.64339	0.468049
Prrt1	0.64104	1.74921
Gm38384	0.637502	0.555904
Inmt	0.633541	2.78337
Gm37447	0.632716	2.11537
Igfbp1	0.631753	1.43317
Gm22009	0.629993	0.84657
Spx	0.628533	1.24307
Gm43482	0.621594	1.36626
Ict1os	0.619623	0.728001
Zpbp2	0.616762	0.776362
Gm15727	0.611264	0.746574
Itih4	0.610953	0.579744
Nlrc5	0.608155	1.34864
NA	0.606542	0.724519
Rsc1a1	0.606262	1.73426
1110032F04Rik	0.603216	1.22143
Cttnbp2	0.600157	1.29158
4732414G09Rik	0.596784	0.82702
Gm13856	0.594993	1.39957
Gm6501	0.592824	1.26397
Jam3	0.592211	0.846645
Nckap5	0.587365	1.21148
Gm26901	0.587017	0.407282
Fam184b	0.583526	2.57926
NA	0.582811	0.675219
Ints6l	0.582489	2.30489
Angpt1	0.578218	3.24068
Ambp	0.578124	0.28952
Gm8098	0.577893	0.663964
Afm	0.577401	2.22277
Gm38319	0.573874	1.38248
Kitl	0.573467	2.57958
2310001H17Rik	0.572489	1.07407
4931413K12Rik	0.569841	0.619565
Gata3	0.567672	1.87351
Gm12989	0.566804	2.43318
Gm9920	0.566232	0.893849
Gm43759	0.566073	1.09643
Dcn	0.564707	1.57512
Gm43294	0.564695	1.60828
Gckr	0.562995	0.590764
Gm17477	0.562159	1.14862
Gm43302	0.557102	1.78829
Gm6039	0.557017	1.01291
Gm10825	0.556464	0.361853
Rpl21-ps8	0.556365	1.31247
Gm13680	0.554746	2.02089
Sult1c2	0.553939	2.05469
Gm42611	0.552764	0.860351
Gm15697	0.550424	1.08921
Klhl1	0.547203	0.863898
Gm12946	0.546434	0.604453
Myo1a	0.543016	1.28216
Casq2	0.541428	0.84649
Gm13814	0.540217	0.766151
Gm42725	0.53423	1.26758
Gm16617	0.534137	1.15225
Vnn3	0.533681	1.01021
Gm43203	0.532974	0.85024
Slit2	0.532935	0.990618
Gm43196	0.530215	0.983348
Slain1os	0.529123	0.919215
Gm42427	0.528906	1.97583
Gm10241	0.526927	1.02296
Gm20655	0.526507	0.644958
Gm5648	0.525805	1.31669
Ugt1a1	0.524684	1.71461
Gm10268	0.523927	1.04256
Kcnj2	0.523915	2.32561
Htra3	0.519085	1.05722
Gm38162	0.518445	0.744625
Gm16184	0.512903	0.880712
Gm37755	0.512327	1.66363
	0.511675	0.710829
Selenbp2	0.509293	1.49436
NA	0.508343	1.41612
Zic5	0.507709	0.736852
Abca8b	0.507586	1.38191
1700001L05Rik	0.505341	0.673068
Tmigd1	0.504634	1.72169
Cdh17	0.502025	2.57913
Gm6644	0.501766	2.38192
Kcnc2	0.500487	1.55578
Axin2	0.497825	1.17197
Htr5b	0.49632	0.912771
Rsad2	0.494606	2.02954
Lrrn4cl	0.493857	2.0342
Gm33819	0.492617	1.25513
Gm20186	0.489748	1.97148
Pigr	0.489004	1.61256
Tril	0.48782	2.85055
Fgf7	0.487667	0.825186
Rnase4	0.487084	2.2555
Tex15	0.481014	1.58565
A930016O22Rik	0.480863	0.524136
Gm43702	0.479828	1.27533
Gm6180	0.477371	0.542805
Casp14	0.475464	0.999029
Gm37960	0.475118	1.05445
mt-Cytb	0.473486	2.69775
Ift88os	0.469734	0.934558
mt-Nd6	0.469497	2.75921
Akap5	0.46949	0.930233
Gm37152	0.468535	0.790736
Pcdhga11	0.468405	1.00891
Ankmy1	0.468298	0.945222
Gm30238	0.466936	1.52688
Cadps2	0.465905	2.42604
Calml4	0.465338	1.99458
Ccl5	0.464481	3.28359
Ppargc1a	0.463421	2.6369
Gm15792	0.462446	1.21353
Adamts15	0.46219	1.07423
Zmat1	0.462188	3.51621
Zbp1	0.462109	0.86449
Atp5pb-ps	0.459733	1.57743
9330175E14Rik	0.459063	0.614982
NA	0.458516	0.585649
1700124L16Rik	0.458458	0.66109
Crmp1	0.458073	1.30559
Traf1	0.456628	0.831035
9630001P10Rik	0.456539	0.496354
Slc4a4	0.456459	2.83387
mt-Nd4	0.455684	2.55886
Gm6525	0.454847	1.01641
Gm12174	0.453208	1.7244
Gm6123	0.452976	1.92017
Gm37760	0.45186	0.678309
Tsg101-ps	0.451547	1.22656
Cfb	0.451319	2.02168
1700041G16Rik	0.451071	0.96928
Wnt16	0.450357	3.32528
Ppp1r2-ps2	0.450276	2.14939
Gm32391	0.449259	1.08079
Gm6457	0.449176	0.88973
Gm4895	0.448101	0.564761
A530041M06Rik	0.447422	0.921943
mt-Atp6	0.447155	2.65787
Gm17767	0.446248	0.633052
mt-Nd2	0.445635	2.75694
Adra2a	0.444055	1.19125
Gm43593	0.443548	0.661903
Gm36989	0.44244	1.42575
Plin4	0.441876	2.54317
Wfdc15b	0.441702	1.2287
Gm13378	0.441133	2.09087
Gm12397	0.441108	1.46359
NA	0.440636	1.80455
Gm5577	0.439091	1.15073
Pkd1l2	0.438946	0.339411
3110067C02Rik	0.438823	0.812125
Gm6169	0.437727	1.83742
Enpp1	0.436393	0.851015
Gm26670	0.436156	0.674729
Lyl1	0.435884	1.40834
Gm43300	0.43538	2.44626
Gm16211	0.435252	0.746476
Gm9762	0.43523	2.62546
Gm6055	0.434941	0.684801
Zan	0.434605	1.11583
Gm11451	0.433652	0.887134
Gm43088	0.433054	0.952073
Lrg1	0.430978	0.928377
Prg4	0.43074	0.52627
Trpa1	0.430549	2.09574
Rps23rg1	0.43027	1.45551
Gm37274	0.428967	0.520596
Gm17096	0.427107	0.294809
B230303O12Rik	0.426611	1.69482
Slc16a4	0.426571	1.41986
Ccdc183	0.426079	1.21577
Rps15a-ps4	0.425957	0.741115
Akr1c13	0.424951	3.22719
Gm42957	0.423188	1.29117
Ly6a	0.422357	1.30471
Gm43162	0.421933	2.22895
Gm12254	0.421924	1.00163
Arhgap9	0.421887	0.688731
Gm17396	0.42172	1.97249
Prss12	0.421303	2.18271
F420014N23Rik	0.42054	2.05833
NA	0.420107	1.08129
Eomes	0.418593	2.25944
Slc26a4	0.418422	1.15448
Rpl7-ps7	0.418018	0.972318
Prkcg	0.417049	1.12091
Dnajb6-ps	0.416176	1.25991
Gm16589	0.416138	0.830484
Gm13803	0.414441	0.909096
Wbscr25	0.413571	0.667626
Tnfrsf26	0.413086	0.375313
Gm43332	0.412832	1.28154
mt-Nd1	0.412244	2.54722
NA	0.41166	0.837008
Gm12138	0.410454	0.34649
H2ac11	0.409997	1.05025
Ctxn3	0.409989	1.87983
Abat	0.408536	1.0003
4930565N06Rik	0.407451	2.36204
Gm43029	0.407414	0.694421
Tc2n	0.406693	1.38793
Gm38057	0.406168	1.73923
Gm12940	0.404162	2.07116
Gm4202	0.404008	2.40962
Gm43588	0.403344	0.720365
Rpl17-ps9	0.403168	1.76756
Man2c1os	0.402775	1.39764
Rpl28-ps1	0.402552	2.85987
Hpx	0.402476	1.13469
Spata9	0.402071	1.30934
NA	0.401658	1.16526
C1s2	0.401127	0.760936
9430002A10Rik	0.400478	0.746476
Gm38372	0.400137	1.67051
Rps13-ps4	0.399657	1.07157
Rps2-ps6	0.399533	2.32297
Gm26628	0.399351	0.776585
Gm37309	0.398587	1.5075
NA	0.397996	2.11466
Gm43693	0.396966	0.694296
Gm16071	0.396757	2.24109
Gm16209	0.396268	0.972499
Akr1b7	0.395262	1.21583
Gm16153	0.394422	1.79462
Sec31b	0.394312	1.27745
Gm29585	0.393507	0.845362
Gm37776	0.393144	1.4876
C730034F03Rik	0.392807	1.70396
4930562F07Rik	0.392119	1.45427
NA	0.391989	1.08293
NA	0.391989	1.08293
NA	0.391955	0.726401
Gm13855	0.391653	0.925787
Mss51	0.391255	1.22429
Gm11266	0.390805	1.32259
Gm15519	0.389837	0.495106
Gm13270	0.387913	0.62863
Gm7658	0.387646	0.660353
Gm37170	0.387475	0.971032
Cacnb4	0.38699	1.62192
Gbx2	0.386459	1.03484
mt-Nd5	0.385868	2.44059
Gm7785	0.38575	1.06053
Cybrd1	0.385242	0.874196
Sema5b	0.384441	1.72949
4633401B06Rik	0.384361	0.917368
Gm42986	0.383368	0.560037
Emp3	0.383211	1.90039
Malrd1	0.382961	2.29231
NA	0.382642	1.2267
Serpinb9b	0.381957	1.79272
Rskr	0.380937	0.859819
Wipf3	0.380742	2.33661
D130040H23Rik	0.380638	0.88235
Gm5805	0.380584	0.498772
Gm42549	0.380195	1.37205
Gm37303	0.380092	0.915978
E430024P14Rik	0.377965	0.648927
9430037O13Rik	0.376814	1.29802
Gm14121	0.376482	2.03677
Rsph10b	0.376392	1.37975
NA	0.376117	0.540234
9430060I03Rik	0.375398	1.66109
Rab26os	0.374978	2.01082
NA	0.374074	0.904525
Gdnf	0.373876	0.505363
1700019D03Rik	0.37185	0.534311
Gm38387	0.371367	1.23371
Ust	0.370777	2.85055
Ccdc191	0.370755	1.09177
Cfap53	0.368802	0.331019
Ccl28	0.368546	1.55476
Rps3a3	0.367867	0.972499
NA	0.367857	0.832192
Gm43059	0.367255	0.871991
Kcne2	0.366226	0.573858
6720427I07Rik	0.366147	1.35913
Gm43190	0.365886	0.475617
Prkag2os2	0.36497	0.901413
Slc2a2	0.364804	1.09085
Gm42858	0.364738	1.00112
Gm17024	0.363766	0.627745
Ddx60	0.363306	0.740696
Gm5559	0.363128	0.812028
Ccnb2-ps	0.362941	0.949647
Slc26a8	0.362928	0.678034
Mettl21c	0.362927	0.454855
Cd63-ps	0.362817	2.25206
Gm17022	0.362664	1.07582
Gm32051	0.362181	0.467336
Wdr66	0.362084	0.335567
Gm26692	0.361733	1.65137
Gm9392	0.361706	0.860351
Gm38309	0.360282	1.20327
NA	0.359787	1.45037
NA	0.359304	0.809296
Rnf130	0.359192	3.32528
Pou4f1	0.358841	1.20483
NA	0.358813	1.53959
D130058E05Rik	0.358232	2.46511
Gm17249	0.357717	1.20279
5033417F24Rik	0.35743	0.900824
Zfp521	0.35727	2.69775
4930518I15Rik	0.35648	0.697854
Naaladl2	0.356171	1.86894
C130050O18Rik	0.356017	0.501183
Ppm1l	0.35598	3.30561
Gm36948	0.355791	1.6136
NA	0.35578	0.616105
Dnah12	0.355697	0.855331
Stpg1	0.355549	0.586449
Trank1	0.35541	0.885756
Wif1	0.355334	0.921727
Gm12758	0.355147	2.59065
Gm42727	0.355079	1.10872
Gbp10	0.35505	0.496136
Klhdc1	0.353937	0.334238
Ywhaq-ps3	0.353744	1.40027
3110021N24Rik	0.352867	0.481533
Apln	0.352127	1.63753
Gm37475	0.351593	0.421721
Gm43712	0.350756	1.07619
Heyl	0.350502	0.51777
Gm7278	0.350161	1.126
Gm17399	0.350122	0.749621
Gm43445	0.349406	0.726401
Far2	0.348728	1.88975
S100g	0.348552	1.11057
Mep1a	0.348136	1.01666
Npr1	0.348134	2.31696
Gm11620	0.347854	0.54678
Gm43338	0.347744	1.20577
Tdrd1	0.347639	0.954421
Zfp457	0.347073	1.27943
Kctd12b	0.347069	2.60878
Onecut2	0.346477	1.83543
Gm4219	0.346314	0.775444
Pard6g	0.345527	2.41407
Gm5637	0.345237	0.541749
Fbln1	0.344846	1.82439
Cldn2	0.344468	2.54125
Reep1	0.344205	0.844113
Gm17334	0.343738	0.415466
mt-Co1	0.34309	2.18822
Gm19541	0.342845	0.557422
Stox1	0.342789	1.47471
Rgs10	0.342405	1.60991
Vmn2r18	0.342009	1.04686
Casc1	0.341843	1.06855
Zscan30	0.341145	1.28898
Gbp6	0.340953	1.35543
Masp1	0.340253	1.63201
Plekha6	0.339739	0.650186
Kif12	0.339416	2.74153
Gm12116	0.338474	0.975329
Gm43481	0.338269	1.7599
NA	0.337029	0.809232
Clhc1	0.336991	0.625021
NA	0.336902	0.878892
Gm29666	0.336062	1.13914
NA	0.335958	2.09668
Eva1c	0.335748	2.25999
Gm28417	0.335735	0.994739
Gm37174	0.334795	1.01942
Styxl1	0.334758	0.860823
Ulbp1	0.334638	1.69414
Gm38355	0.334105	0.630039
Gm28941	0.333722	0.834318
Gm15500	0.332787	2.02198
Gbp3	0.332656	0.994341
Pla2g4c	0.332403	2.18082
Gm15927	0.331837	0.410194
Nlrp10	0.331668	1.79292
Hadhb-ps	0.3315	1.23538
B230206H07Rik	0.33137	2.32958
BC037032	0.331075	0.758028
Atp6v0c-ps2	0.330981	1.97822
Psma5-ps	0.329916	1.29053
Gm17709	0.329846	1.34258
Cited4	0.329448	0.901413
Vil1	0.32868	0.193359
Rps15a-ps7	0.328204	1.01158
Myb	0.3273	1.55014
Gm28370	0.327128	1.98684
Ipcef1	0.32706	1.17554
Gm37314	0.326408	0.633783
Eya1	0.325966	2.66117
9830144P21Rik	0.325716	1.27799
Gm6611	0.325488	1.88933
Gm26596	0.324476	0.750705
Plcl1	0.324312	2.98448
Gm13199	0.324032	0.630782
Gm5446	0.323972	0.96974
Gm12669	0.323929	0.926778
1110003F10Rik	0.323726	0.61863
NA	0.323247	1.64605
Gm3636	0.322376	2.0614
Kif5a	0.322083	1.22252
Gm38253	0.322052	1.97097
Gm13991	0.321475	0.911813
Cers3	0.319919	0.514271
Gm15879	0.319655	2.05842
Gm42820	0.319583	1.23084
Gm15911	0.319169	0.558395
Zfp503	0.319071	3.24649
G6pc2	0.319061	2.06227
Cfap157	0.319054	0.5966
Gm28151	0.318214	1.37862
Gp2	0.318016	0.740587
Ovgp1	0.318	0.355156
Gm15421	0.317389	0.642096
Gm10145	0.317109	1.86141
Gm15895	0.316918	0.786743
Gm12932	0.316864	0.55057
Prox2os	0.316736	0.817198
Gm43747	0.315761	0.597146
Gm15921	0.31576	0.710781
Gbp8	0.315494	2.23087
Gm17530	0.315042	0.228646
Gm5873	0.313903	0.668048
1700007E05Rik	0.313712	0.633441
Gm10163	0.313518	0.472595
Gm16279	0.313295	1.89409
Sema3d	0.313004	0.594248
Tmsb15l	0.312628	0.899068
Tnfsf10	0.312243	0.434691
Csta2	0.311959	1.0127
Gm26590	0.3119	0.527238
Gm20559	0.311753	1.70362
Alms1-ps2	0.310988	1.15061
Lox	0.310886	0.500836
E230001N04Rik	0.310586	1.01722
Gm12183	0.310241	1.38892
Gm26648	0.310125	1.77168
Sim1	0.309695	2.49791
BC030343	0.309597	1.07354
Slc40a1	0.309582	3.24068
Gm6225	0.309424	0.541679
Sox6	0.309278	1.28617
Gm13562	0.309233	0.445839
Gm29017	0.308861	0.991876
Gm5909	0.308623	0.82476
Flvcr2	0.307969	1.24207
Gm9517	0.307639	1.35042
Gm14388	0.307177	0.475255
4931415C17Rik	0.306525	2.22379
Rps27a-ps3	0.30642	1.02735
Selenbp1	0.305437	2.82214
Gm6485	0.305247	0.6652
Gm12057	0.305176	0.583838
Gm8797	0.304911	1.29241
Cldn9	0.304738	0.949238
Erbb4	0.304425	0.51616
Gpr137c	0.304154	0.738438
Nlrc3	0.304116	0.564706
Gm43766	0.303659	0.537178
Rbm3-ps	0.303311	0.549736
Ltbp2	0.302698	0.234791
Gm14165	0.300885	1.67477
Sgk2	0.300721	1.35229
Gm43604	0.300579	1.32661
Smco4	0.300332	1.61955
Gm3550	0.299699	1.15074
Gm3468	0.299083	1.31535
Gm37144	0.298637	1.48081
Hpgds	0.298388	2.98448
B230112G18Rik	0.298039	0.385093
Gm43534	0.29774	1.64938
Henmt1	0.296421	0.984967
Rps10-ps2	0.295987	2.75921
6530409C15Rik	0.295854	0.726904
Snx22	0.295427	2.10819
Gm16229	0.294999	0.734646
Tnfrsf4	0.294947	0.538551
Gm6793	0.294864	0.618575
Gal3st4	0.294794	0.271179
Gm13496	0.294289	0.234712
Pamr1	0.294237	1.0645
ccdc198	0.294132	1.91452
NA	0.293377	0.511329
Bdh2	0.293364	2.93099
Gm28875	0.293052	1.9738
Gm43128	0.292664	0.527717
1700055D18Rik	0.292632	0.914896
Srpk3	0.292216	1.469
Eef2-ps2	0.291521	1.04168
Gm37285	0.29118	1.08768
Gm42462	0.290981	1.43067
Gm38336	0.290219	1.61328
Gm15790	0.290182	0.800442
Gm43858	0.289955	1.96674
Spata1	0.289436	0.760014
Gm26873	0.289436	2.24479
1700101I11Rik	0.289124	1.45427
Slco5a1	0.289023	1.62585
Ccdc148	0.288943	2.05833
Gm13204	0.288675	0.676543
Gm6288	0.288552	0.753818
Gm12543	0.287857	1.41181
Pde4c	0.287192	2.18822
Rpl39-ps	0.287117	1.4377
C4bp	0.287035	2.1552
Gm43012	0.286511	0.203399
Nek5	0.285383	0.737502
Gm6863	0.285302	1.27132
Fgf2	0.28513	1.38194
B230369F24Rik	0.284971	1.1349
Pigz	0.28417	0.272502
Gm12743	0.28402	0.731896
Gm26704	0.283739	1.86019
Rnf213	0.283514	2.47963
Gm12966	0.283251	1.04252
Sprn	0.283239	0.61719
Ptprc	0.28309	0.285368
Neat1	0.283089	1.62054
Gabarapl1	0.282601	2.86866
Gm28229	0.282268	1.72197
Cyfip2	0.282038	1.71461
Dhrs3	0.281852	3.24068
Gbe1	0.281801	2.75921
C130036L24Rik	0.281572	1.92487
Gm13648	0.281522	0.925808
4930594M22Rik	0.281513	2.13228
Gm37581	0.281444	0.487149
Lca5l	0.281215	1.18852
Rps27rt	0.280905	1.52959
Tnfrsf1b	0.28056	3.56358
Cytip	0.280456	1.68533
Mir17hg	0.280447	1.27734
Cdkl1	0.28023	3.44432
Ly6g5b	0.280089	0.555255
NA	0.279952	0.748128
Tox	0.279699	2.18271
Plp1	0.279594	1.58053
Vav3	0.279521	2.74921
Acrbp	0.279083	2.44554
Gm10874	0.279062	0.677038
Gm32200	0.278968	0.3947
Tmem71	0.278759	2.09038
Gm10501	0.278715	1.34272
2810428J06Rik	0.27868	1.15305
Gm37249	0.278572	0.816122
B430218F22Rik	0.278344	0.391477
Spdya	0.277362	1.71538
Gm14387	0.277352	0.988221
Gm9821	0.277311	0.976779
D130007C19Rik	0.27719	0.340377
Gm43579	0.277082	0.599464
Tm6sf2	0.2769	0.923241
Mfsd4b1	0.276847	0.465475
Rps27a-ps2	0.27588	1.88274
Zfp978	0.275762	0.549736
Gm7420	0.275671	0.472109
Gxylt2	0.275536	2.86506
Gm16794	0.275404	0.761495
Gm4332	0.275304	2.0436
Slc7a7	0.274846	0.775444
Gm42600	0.274831	1.09643
Gm37795	0.274601	1.24074
Morc4	0.274217	2.206
Kcnj16	0.273936	3.32528
Kif27	0.273702	2.45961
Gm43681	0.273468	1.56842
Upp1	0.273367	1.48062
Rnf125	0.273035	2.61075
Gm43513	0.272966	0.979962
Prex2	0.272937	0.822567
Vdac3-ps1	0.272848	1.63616
Ifit1	0.27284	3.20847
Gm10080	0.272676	0.675219
Gm37607	0.272572	2.49469
1700060J05Rik	0.272298	0.852365
Rps15a-ps6	0.272257	0.60024
Mst1r	0.271547	0.340021
A730071L15Rik	0.271535	0.469587
Gm11914	0.271401	1.12182
NA	0.27132	1.62657
Atp6v0a4	0.271257	2.38324
A930004J17Rik	0.270912	1.4137
Rpl27-ps3	0.270595	1.99102
1700112J16Rik	0.269961	0.637265
Gm42658	0.269914	0.627862
5730585A16Rik	0.269875	0.555001
Tpt1	0.269747	2.08702
Bsnd	0.269609	0.673339
Gm43080	0.269391	0.852556
Plce1	0.269135	2.54787
Aldh1l2	0.268816	0.590605
Msrb2	0.26857	2.32561
NA	0.268512	0.314057
Gm12576	0.268505	0.592418
Ctdsp2-ps	0.268494	0.889433
Acsm3	0.268314	0.824355
Slco1a6	0.268155	0.223342
Gm20507	0.267735	1.40639
NA	0.267604	0.767261
Gm42464	0.26718	0.363001
Chst1	0.267089	2.50066
Cfap126	0.266881	1.13712
Vpreb1	0.266801	0.818558
Gm1866	0.266472	2.25698
Gm11847	0.26641	1.70835
1810064F22Rik	0.266376	0.89967
Ptma-ps2	0.266128	0.421924
Hhipl2	0.266046	0.198391
Gm16574	0.265744	0.247656
Slc26a6	0.265655	1.97965
Clec2d	0.264995	2.64894
Btnl9	0.26469	0.344976
Gm2895	0.264645	0.24006
Gm38227	0.264588	0.789793
Rnf183	0.264464	0.597817
Rnf133	0.26422	0.554686
Gm21781	0.26419	1.53184
Gnai1	0.263897	2.87238
Tvp23a	0.263865	1.27952
Gm13238	0.263573	0.982711
Spaca6	0.263116	2.58746
1700122E12Rik	0.263115	0.407039
Gm27209	0.262997	0.325646
1700071M16Rik	0.261984	0.923318
Spatc1	0.26186	0.533495
Rpl19-ps11	0.261716	1.69697
Gm19680	0.261418	0.960766
Pappa	0.261029	0.97754
Col9a3	0.261024	0.451016
Gm7598	0.260915	0.3664
Gc	0.260817	2.84083
NA	0.260452	2.80038
NA	0.259994	1.52924
Lrp2	0.259884	2.22939
NA	0.259775	0.578401
Map2	0.259671	1.19533
1700065D16Rik	0.259528	0.377454
Myo9a	0.259377	2.26078
Sord	0.259366	2.34306
Oasl2	0.25925	1.82125
Gm11739	0.257915	1.28202
Gm14373	0.257676	0.739593
Gm7162	0.257401	0.776228
Rilp	0.257318	0.935347
Sap18b	0.257297	1.86602
Gm42664	0.257212	1.536
9130230L23Rik	0.256969	0.418966
Gm16185	0.256942	1.56835
NA	0.256686	0.414236
Zfp985	0.256649	0.815574
Dnaaf1	0.256543	0.807337
Ttc36	0.256291	1.82648
NA	0.25625	0.565796
Serpina3i	0.256097	0.272502
NA	0.255904	1.85392
Efcab9	0.255756	0.309758
Gm9531	0.255044	1.15759
P2rx2	0.255038	0.529611
NA	0.255013	1.2662
Keg1	0.255	1.60209
Gm2541	0.254895	0.463161
Tspan8	0.25489	3.24068
Gm7285	0.25435	1.5821
Hmgn2-ps1	0.254243	0.425344
Gm15950	0.253985	0.376703
Gm15868	0.253936	0.475812
Gm8566	0.253819	0.973506
Gm17259	0.253793	1.00114
Gm37893	0.253721	1.4548
Gm28404	0.253497	0.337706
Gm21399	0.253051	0.51777
Gm26779	0.25292	0.39674
Gm26725	0.252875	1.27965
Ankrd61	0.252774	1.20626
Akr1c14	0.252721	1.80598
Gm13841	0.252692	0.239489
Gm26645	0.25263	1.2915
Lct	0.252618	0.410217
NA	0.252497	0.586955
Crebrf	0.252468	2.00636
Neurl3	0.251629	2.1625
Gm43197	0.251566	1.67725
Prickle2	0.251122	2.50122
Ncoa1	0.25111	2.4536
Gm9967	0.250623	0.286131
NA	0.250554	0.736662
Gm11100	0.250501	0.637332
Gm15834	0.250401	0.70541
Pdzrn3	0.25038	1.87349
Fam13a	0.250216	1.47136
Tbc1d8	0.249992	2.19781
NA	0.249919	1.04696
Gm17491	0.249708	2.02683
Rps21	0.249577	1.73831
Gm10819	0.249382	0.383679
Gm10463	0.249134	0.925758
Dleu2	0.24904	1.00906
1700120K04Rik	0.248764	0.715864
Gm11769	0.247937	0.314886
Rpl36a-ps2	0.247632	1.07181
Gm21817	0.247586	0.859544
Gm15784	0.247233	1.02754
Gm7895	0.246481	0.902225
Gm26569	0.245557	0.353004
Gm13003	0.245535	0.515557
NA	0.245178	2.24479
Ptprcap	0.245071	0.877379
Gm20522	0.244856	1.36686
1700056N10Rik	0.244599	0.943493
Samd9l	0.244487	2.86866
Gpr137b-ps	0.244349	1.37423
Gm42715	0.244297	1.97143
D630044L22Rik	0.244244	0.99526
Slc25a45	0.243939	2.25944
Cdkn1c	0.243752	2.29497
B2m	0.2436	3.01404
Tdo2	0.2429	0.261729
Crispld2	0.242805	0.532527
Gm14440	0.242468	0.738552
Gm43625	0.242254	0.340021
Gm43054	0.24216	0.541701
Gm37785	0.242011	0.416067
Gm26510	0.24165	0.263068
Comp	0.241433	0.401333
Gm10516	0.240828	1.11527
G530011O06Rik	0.240765	1.37741
Gbp2	0.240626	2.01837
Gm7027	0.240528	0.422674
2900089D17Rik	0.240526	0.629684
Tnnc2	0.240242	0.443645
Tsc22d3	0.24017	3.21011
Ace2	0.240067	0.410333
Ttc30a2	0.240049	0.607034
Gm9625	0.239334	1.73111
Gm43254	0.239064	1.88123
Podxl	0.238912	2.43682
Ctf2	0.238832	0.811848
Sestd1	0.238636	2.89123
Tcp11l2	0.238454	2.84041
G430095P16Rik	0.238387	1.26651
Gm16206	0.238338	0.798341
Gm42979	0.238314	2.27465
Kctd12	0.238215	1.94822
Gm15473	0.238195	0.285234
Ip6k3	0.238115	0.3664
Klhl24	0.238108	3.56634
5730507C01Rik	0.237665	0.500762
NA	0.237473	0.496575
Gm11870	0.237381	0.289853
Izumo1	0.237343	0.71391
NA	0.237294	3.21011
Gm43079	0.237257	1.19298
Tssk4	0.236734	0.861038
Tlr4	0.236626	2.08439
Gm43272	0.236554	0.48281
Armc2	0.235969	1.60487
Gm38020	0.235591	0.553543
Gm4890	0.235537	0.75315
Foxh1	0.235297	0.417851
Lst1	0.235021	0.367319
Gm15601	0.235003	1.27706
Gm38248	0.234983	1.08594
NA	0.234641	0.806752
Bmp6	0.234623	3.05299
Cmpk2	0.234526	1.61135
A230103J11Rik	0.234475	1.27218
Vsig10l	0.234263	1.41446
Ppil6	0.233785	0.978027
Ak5	0.233663	0.774488
D430013B06Rik	0.233624	0.606139
Gbp9	0.233595	2.09315
Gm43679	0.233409	0.444598
Ppara	0.233086	0.830506
Fam189b	0.232915	1.70209
Map1a	0.23277	2.33916
Sult6b1	0.232573	1.75244
6430590A07Rik	0.232383	0.379935
Brme1	0.232316	2.41
Gm21982	0.232278	1.20327
B3gnt6	0.231369	0.573682
Gm8203	0.231359	1.28202
Gm26660	0.231307	0.380234
Kcnip4	0.231001	0.482851
Gm26642	0.23091	0.858075
NA	0.230784	0.706818
Mcmdc2	0.230507	1.1349
D930048N14Rik	0.230416	2.76051
Ly6c1	0.230328	0.384818
Zfp950	0.23027	1.27771
Lrrc58	0.230108	3.56634
Ly96	0.230028	2.52452
Blnk	0.229939	2.68105
Rps20	0.229826	2.14939
Igsf6	0.229685	0.240191
Fam20a	0.229661	1.59797
Gm42669	0.229629	1.03552
Gm42890	0.229517	0.348363
Serpina1a	0.229123	0.34283
Gm37639	0.229074	0.438443
Rpl31-ps8	0.228659	1.6245
Pygm	0.228609	0.282975
Rab6b	0.22822	1.01058
Pgm2l1	0.227811	1.40338
Acot13	0.227567	1.87983
NA	0.227466	1.88798
Fn3k	0.22738	1.47131
Syp	0.227145	0.634122
9530056K15Rik	0.227039	0.343955
Gm28230	0.226497	0.614866
Slc15a2	0.226307	2.70851
Gm16170	0.226284	1.01291
Pdxk	0.226154	3.24068
4921522P10Rik	0.226031	0.153878
Gm13688	0.225631	0.430019
Vmn1r4	0.225523	0.255038
Tcf7l2	0.225399	2.8697
Dlx1	0.225392	1.71812
Tmc4	0.224964	1.04496
Gm42546	0.224846	2.45832
4833413G10Rik	0.22472	1.57369
Ftx	0.224688	2.14939
Gm16892	0.224575	0.817008
Frg2f1	0.224531	0.31357
Gm43039	0.224425	1.09355
Gm37660	0.224411	0.653773
Mroh1	0.224292	2.12554
1810012K08Rik	0.224054	0.207557
Gm38102	0.224007	2.02956
Card9	0.223656	0.353982
Rida	0.223513	2.8697
Gm4149	0.223371	1.19682
Rhpn2	0.222898	3.09365
Dlec1	0.222888	0.999805
Faah	0.222765	2.45458
Scd4	0.222644	0.350342
NA	0.222472	2.05709
NA	0.222449	1.29278
Gm9958	0.222121	1.68843
Gm15696	0.222108	0.871815
Cobll1	0.221499	2.26307
Gm11766	0.22138	1.15645
Gm10925	0.221263	1.469
Ankrd23	0.221179	1.81232
Gm5641	0.221121	2.17193
Il17rb	0.22094	1.02703
Nrbp2	0.220863	1.81807
Gm14325	0.220719	1.22013
Rpsa-ps10	0.220664	1.49965
8430422M14Rik	0.220633	0.237077
Rps12-ps9	0.220628	0.456523
Lrrc39	0.220513	1.11277
Tbl1xr1	0.220507	2.68995
Gm4524	0.220457	1.60952
Zfp934	0.219813	1.88123
Tnfsf13	0.219728	0.974644
Rps11	0.219676	2.03292
2810414N06Rik	0.21962	1.90825
Fnip1	0.219617	3.87455
Syne2	0.219587	1.97817
D330041H03Rik	0.219488	0.746574
4930500F10Rik	0.219257	0.705523
Gm43857	0.219134	1.51921
Gm36995	0.218955	1.64076
Gm10767	0.21884	0.675219
Tmod4	0.218755	1.28409
B230398E01Rik	0.218577	0.354191
Ccdc24	0.218446	1.24194
Gm28374	0.218411	0.350342
Chdh	0.218265	2.41368
Gm8226	0.21807	0.985623
Rps27	0.218004	1.35194
Chst9	0.21795	1.89255
Gm26789	0.2177	0.213801
Gm42937	0.21761	0.191219
Gm14508	0.217546	1.06259
4921507G05Rik	0.21754	0.320112
Il17f	0.217415	0.606448
Rc3h2	0.217348	2.71606
Fcor	0.217316	1.6151
Gm43307	0.217181	0.682223
Tle6	0.216979	0.555636
St6galnac3	0.216901	0.9449
Pcolce	0.21687	2.64894
0610009L18Rik	0.216852	0.965442
Coro6	0.216396	1.32083
Abcb11	0.216366	0.28091
Gm37986	0.216317	0.327802
Folr1	0.216235	1.02754
Gm4673	0.215892	1.23243
Birc6	0.215848	2.07942
Fer1l6	0.215594	0.74539
H3c15	0.215279	0.489523
Gpm6b	0.214811	0.529369
Gm8121	0.214797	0.358596
Gm43062	0.214686	0.763024
Reep2	0.214431	0.287223
Gm16433	0.214048	1.12527
Mfsd4a	0.213788	1.84313
Pklr	0.213621	0.301944
Gm14827	0.213441	0.217453
Gm9929	0.213255	1.02492
Fgf1	0.213123	2.59588
Rpl6l	0.212842	2.01213
1500015A07Rik	0.212744	2.35018
4932443L11Rik	0.21252	0.348874
AU041133	0.212204	1.33533
Rtp4	0.212026	2.07941
Gm37724	0.211944	0.76498
Zfp268	0.211935	0.912771
2010016I18Rik	0.211861	0.936031
Fam3d	0.211849	2.02561
Zfc3h1	0.21179	1.63163
D3Ertd751e	0.211688	2.86866
Gm42659	0.211233	0.867089
Rnf128	0.211181	2.19376
Tcea1-ps1	0.211102	0.755742
Znf41-ps	0.211097	2.58179
Cpn1	0.210818	1.02587
Gm10603	0.210682	0.534311
Gm2223	0.210644	1.23836
Tomt	0.210586	0.603627
Gm15535	0.210532	0.477109
Adgrf1	0.210492	0.23139
A430110L20Rik	0.210222	0.43228
Rps29	0.210205	2.68995
Mki67	0.209973	2.22577
Sh3bgrl	0.209955	3.21011
Pcmtd1	0.209799	2.19874
Mpeg1	0.209602	0.409498
Zfp697	0.209602	2.86866
Mpp3	0.209369	1.20266
NA	0.209208	0.248387
Ifit1bl1	0.209175	2.61163
Egr3	0.209049	0.733543
Pcdhga12	0.209006	0.375958
Slc3a1	0.208887	0.33415
Gm21859	0.208535	0.269716
Zbtb32	0.208425	0.526041
Rpl37rt	0.208347	1.476
A330035P11Rik	0.20832	1.36376
Gm29106	0.208157	0.203876
Gm15788	0.207905	0.574821
Gm37226	0.207869	0.467336
5830462I19Rik	0.207794	0.185997
Uap1l1	0.207792	2.98448
9330111N05Rik	0.207655	0.304456
Mtch2	0.207589	2.28204
Faddos	0.207385	0.440969
Gm12592	0.207364	1.36432
Gm14117	0.207313	0.591666
Rps6-ps4	0.207294	1.77464
Trp53inp1	0.20713	2.89735
Gm17705	0.20709	0.494316
Piezo2	0.207089	2.72491
Pcdh1	0.207076	2.20796
Prom1	0.206964	3.031
3830406C13Rik	0.20678	3.22778
Gm43653	0.206608	0.299113
Rnf170-ps	0.206585	0.256715
Stamos	0.206442	0.816392
Gm37121	0.206435	0.255949
Platr25	0.206209	0.188628
Spata17	0.20604	0.589926
Gm14488	0.205852	0.1958
Gm2810	0.205695	0.318578
Myom3	0.20565	1.17298
Nedd9	0.205482	1.85826
D730003I15Rik	0.20521	1.36599
NA	0.204839	0.682295
Smarca2	0.204822	2.90481
Ifi47	0.204609	1.07101
Cldn8	0.204586	2.52656
Cc2d1b	0.204299	1.26397
Spaca9	0.20415	0.691726
Gm38366	0.204099	0.452577
Nfib	0.204078	2.74842
Gm7901	0.203996	2.20368
Fmo5	0.203984	1.10525
Gm9207	0.203784	0.341957
Gm14403	0.203756	0.590323
Mthfs	0.203704	0.936096
Pltp	0.203688	1.79862
Comtd1	0.203554	1.56748
Gm16759	0.203543	0.520108
Pla2g4b	0.203519	0.478029
Tmem265	0.203369	1.75983
Abhd16b	0.203125	0.262148
Crybb3	0.203074	0.986559
Gm37621	0.203071	0.766814
Gm43071	0.203022	1.228
Gm15894	0.2029	0.709268
H4c3	0.20288	0.746574
Dzank1	0.202834	1.74866
Gm43375	0.202526	0.864636
Nr3c2	0.202522	2.57926
Slc7a3	0.202158	0.257192
AA914427	0.202134	0.99526
Emb	0.202064	2.98668
Zfp53	0.201755	1.89127
Tagap1	0.201707	2.67072
Fbxl16	0.201642	0.892269
Gm20045	0.201618	1.17818
Wdfy1	0.201517	2.00178
Gm4430	0.201003	1.02508
Kmt2c	0.201002	2.24561
Gm42636	0.200953	0.392897
Gm43823	0.20094	1.44099
Gm14421	0.200653	0.679819
Derl3	0.200512	1.69886
Gm26724	0.200409	0.753316
Gnat2	0.200353	0.746456
H2ac24	0.200279	0.383017
Nbeal1	0.200127	2.16045
Plscr4	0.199863	0.965035
Rbis	0.19983	1.56091
Gm37397	0.199778	1.39491
Gm38190	0.19976	1.63234
Gas5	0.199417	1.58376
AW549877	0.199363	2.59588
Gm19557	0.19929	0.780709
Car7	0.199226	0.733463
Zcwpw1	0.198749	3.32528
Tnfrsf13c	0.198623	0.426997
Akr1c12	0.198507	1.84082
Arl4a	0.197886	2.82072
Zfp942	0.197865	2.75921
1600023N17Rik	0.197678	1.06503
Gm9968	0.197656	0.852556
NA	0.19723	1.15313
Elk4	0.197159	1.97154
BC046401	0.196744	0.684329
Zfp820	0.196567	2.47342
Gm14292	0.19647	0.541221
Gm11611	0.196388	2.37911
Arhgap31	0.196286	1.81388
Slc12a5	0.196284	0.88094
Papln	0.195912	1.60891
Tgfbr3	0.195902	2.05772
Gm15638	0.195821	0.562494
Gcnt1	0.19581	1.88875
Ppargc1b	0.195724	2.22577
Gm9385	0.195518	1.07799
Tgfbi	0.195441	0.553186
Ets1	0.19531	2.75921
Sema5a	0.195297	2.9343
Nrxn2	0.195264	0.467336
AI182371	0.195104	0.31587
Fam171b	0.1949	0.698595
Zfp984	0.194549	2.78825
Mblac2	0.194515	1.14312
Tmem64	0.194395	2.84083
1110035H17Rik	0.193686	0.7377
Ptbp2	0.193584	1.97249
Nfat5	0.193168	2.13187
Gm15122	0.1927	0.254689
Ifit1bl2	0.192523	0.632145
Ak8	0.192506	0.497263
4930404I05Rik	0.192412	0.808637
2310002F09Rik	0.19225	0.302041
Zcchc18	0.192185	0.365778
Stac3	0.192111	0.270555
Gm42732	0.192091	0.77997
Akr1c19	0.191857	1.60049
Gtf2a1	0.191809	1.83543
Apol7d	0.191595	0.71953
Zfpm2	0.191501	2.01878
Tnfrsf18	0.191329	0.353843
Il33	0.19127	0.204563
Fsip1	0.191022	0.996003
Zfp607a	0.191018	1.93069
Gm38077	0.190906	0.869017
Gm11696	0.190725	0.563393
9130017K11Rik	0.190695	1.08288
Atg10	0.190684	1.46682
Esrp1	0.19068	3.56358
Gm36936	0.190628	0.573525
Rev3l	0.190476	2.51643
Gm37127	0.190376	0.661734
Gt(ROSA)26Sor	0.190151	1.00114
Gm2000	0.190048	1.11577
Gbp7	0.189979	2.32423
Shfl	0.189669	1.93842
Mga	0.189389	1.60763
Entpd8	0.18913	0.326099
Zfp455	0.189035	2.02568
Sycp3	0.188805	0.495106
Gm9725	0.188509	0.370084
A730011C13Rik	0.18846	0.587813
Gm26513	0.188379	0.361934
Tas1r3	0.188369	1.46682
Rfx3	0.188027	1.99189
Lpxn	0.18801	1.56185
A930006K02Rik	0.18796	0.419615
Polr2k	0.187948	1.12909
Aldh1a3	0.187943	0.359742
Ank3	0.187928	2.12536
Gm43081	0.187869	0.450047
C920006O11Rik	0.187643	0.450827
NA	0.187541	1.08594
Gm37499	0.18753	1.64768
Arhgap4	0.187466	0.815258
B130046B21Rik	0.187357	1.17383
Gm17690	0.187291	1.21631
mt-Rnr2	0.187203	1.43868
Gpr85	0.187193	0.528776
Igsf23	0.187175	0.655166
Slc18a2	0.186999	2.27465
H4c4	0.186856	0.266388
Nt5c2	0.18665	2.26401
Srrm2	0.186531	1.99025
Klf2	0.1865	2.16615
Fnip2	0.186428	2.95314
Flcn	0.185837	2.72427
Cp	0.185703	2.14523
Zc3h7a	0.185371	1.86602
Ivns1abp	0.185288	2.00178
Thoc2l	0.18524	1.94277
Prpf39	0.185013	2.86239
Fam78b	0.184961	1.51491
Rpl17-ps5	0.184713	0.92814
Cutal	0.184333	2.89965
Itgb2	0.184297	0.234452
Ndufa3	0.18425	1.71452
Gm26813	0.184245	0.524052
Gm12251	0.184223	0.599464
Gm38067	0.184117	0.308327
Srsf11	0.183938	2.09974
Fmnl2	0.183865	2.19758
Chka	0.183844	2.28587
Tasor	0.183818	2.23835
Pnisr	0.183768	1.72647
Gm26587	0.183668	0.874761
Gm4540	0.183629	0.672705
Gm42628	0.18359	0.269441
Dmkn	0.183327	0.223712
Vwa7	0.18326	0.761914
Atm	0.183217	2.37483
Pan3	0.18308	2.86866
Oaz3	0.183011	0.332512
Fam120c	0.182994	1.95555
Ntn1	0.182918	1.78983
Npy2r	0.182848	2.02047
Slc6a6	0.182715	2.95141
Impdh2-ps	0.182649	1.4158
Gm26631	0.182577	0.58396
Snhg3	0.182567	2.0144
Gm20427	0.182565	1.18147
Mdn1	0.182561	2.67947
Ccdc39	0.182453	1.58286
Plscr2	0.182301	2.55197
Utp14b	0.182267	2.02259
Spin4	0.182245	2.44554
Tspyl2	0.182182	1.75942
Gm17354	0.182161	1.19091
Slc23a1	0.182161	0.432478
Gm20257	0.182151	1.14874
NA	0.182137	2.13898
Mb21d2	0.182031	2.43923
Rplp2	0.181898	1.94832
4932422M17Rik	0.181841	1.56383
Actr3-ps	0.181592	0.409856
Snx10	0.181587	2.09136
Gm20605	0.18152	2.05656
Slc35g1	0.181484	3.7573
Tslp	0.18134	0.695251
Gm10073	0.181319	1.22102
Dmac2l	0.181261	1.79272
Tppp3	0.180845	0.879636
Zfp966	0.180717	0.222222
Ccdc38	0.180659	0.65084
Junos	0.180648	0.217453
Gm8116	0.180608	1.81355
NA	0.18058	0.385124
Gm14418	0.180478	1.53155
Lat	0.180464	0.225567
Gm42878	0.180347	1.65217
Mturn	0.180302	1.48871
Myo6	0.180076	2.00178
Gm6598	0.180062	1.20311
Sema4a	0.179873	0.503106
Gm15527	0.179799	0.177726
Noxo1	0.179723	1.17028
Paxbp1	0.179626	2.10246
Rif1	0.179566	2.86239
Cndp1	0.179549	1.09103
Rbms3	0.179312	1.51068
Prpf38b	0.17926	2.38728
Trim2	0.179211	1.9705
Son	0.178972	2.13982
Zfp808	0.178967	2.35018
Sema3c	0.178795	2.32771
Cetn3	0.178761	1.71715
H3c4	0.178651	0.538102
Cxcl10	0.178577	1.71452
Cryz	0.178418	2.77113
Slc13a4	0.178282	0.230777
Ttll3	0.178119	1.32196
Gm10614	0.178088	0.900564
Kcnh7	0.177953	0.994158
Wdr93	0.177782	0.923242
A430035B10Rik	0.177767	0.741616
Peg3	0.177526	2.57913
Gbp4	0.177512	2.052
Zfp991	0.177451	2.79731
NA	0.177243	0.416399
Map3k5	0.177202	2.91744
Lactb2	0.177052	1.94872
Nceh1	0.177052	2.41953
Ift88	0.177023	2.07941
Gm42528	0.176914	0.835187
Pkd2l2	0.176906	1.86019
Gm13421	0.176876	0.918689
Gm13456	0.176808	0.97426
Fam111a	0.176729	3.2299
Sptb	0.176562	1.39755
Spc25	0.176524	1.83608
Gm43549	0.176415	1.29411
Tbc1d4	0.176198	3.32528
Guca1b	0.176198	0.388984
6430573P05Rik	0.176059	0.225329
2310015A10Rik	0.176042	1.96526
Cpm	0.176022	2.11881
NA	0.175997	0.926729
Clcn1	0.175833	0.438443
Xkr6	0.17583	2.58666
Nrep	0.175827	2.73094
Resf1	0.175783	2.61163
1500004A13Rik	0.175778	2.13868
4933406P04Rik	0.175662	1.12218
Paqr5	0.175598	2.20368
Rasa1	0.175405	2.86866
Ptprv	0.175365	0.0884177
Gm20683	0.175292	1.07251
Gm15506	0.175058	0.232521
Gm15832	0.174867	1.21598
Anapc13	0.174639	2.34912
Gpr4	0.174177	1.20645
Gm28800	0.173851	0.64085
Cabyr	0.173577	0.562768
Itm2b	0.173506	2.89006
Gm26770	0.173434	0.749239
Mx2	0.173302	0.654711
9330151L19Rik	0.173173	1.47905
Gm7935	0.173162	0.872698
Plgrkt	0.173068	1.87519
D630039A03Rik	0.173062	0.122705
Mapk15	0.172714	0.880693
Arg1	0.172706	0.243133
Gm42572	0.172443	0.510896
Gm42783	0.17242	0.805086
Btf3-ps1	0.172217	0.426995
Plekhs1	0.172034	0.396741
Gm10143	0.171989	1.51043
Gm17066	0.171982	2.32771
Lrriq3	0.171933	0.811848
Lrp2bp	0.171905	0.345704
Serinc4	0.17185	0.608804
Gm11400	0.171834	0.574174
Xndc1	0.171811	1.65202
B930095G15Rik	0.171758	0.937965
Dtx4	0.171745	2.21994
N4bp2l1	0.17172	2.37911
Gm9752	0.171603	0.834318
Gm15542	0.171566	1.77499
Ammecr1	0.171529	1.97249
Card14	0.171523	0.641013
Irf2bp2	0.171485	2.61163
Gm29361	0.171466	0.516915
Rufy4	0.171438	0.66532
Acadsb	0.171299	0.86632
Gm14760	0.171272	0.796578
Fam169a	0.171259	0.384437
1700086P04Rik	0.171135	0.5702
Gnal	0.171118	1.9487
Klhl30	0.171097	1.01515
Hoxd4	0.171057	1.44285
Cd47	0.170922	3.16517
Gm15964	0.170897	0.944478
1700029I15Rik	0.17089	0.529655
Tshz1	0.170646	2.78825
Sclt1	0.170407	2.52668
Rbm43	0.170076	2.75921
Gm15821	0.169891	0.286238
Ywhaq-ps2	0.169838	0.365307
Ccrl2	0.169697	0.540221
Il15ra	0.169475	0.700021
Ccdc178	0.169374	0.797568
Kcnk10	0.169337	0.86636
Cep162	0.16933	1.75942
3000002C10Rik	0.16922	0.647946
Gm8806	0.16918	0.490389
Ctps2	0.169132	2.75921
Zeb2os	0.169007	0.444598
Gm42576	0.168765	0.0724224
Rnf227	0.16874	1.03282
Lgr6	0.168739	2.8697
Gm4925	0.168707	0.630124
A530032D15Rik	0.168639	0.1072
Gm20342	0.16851	1.29049
Ppm1e	0.168327	1.24182
Spag8	0.168225	0.269372
Mir181a-1hg	0.168204	0.84642
Hacd1	0.168112	1.15448
Gm9794	0.168057	1.02997
Rpl9-ps6	0.168048	0.793189
Kansl1l	0.167898	3.2299
H3c6	0.167635	0.600197
Gm16534	0.167546	0.53092
Gm16973	0.167474	1.27372
2210408F21Rik	0.167406	1.11297
C130083M11Rik	0.167308	1.20993
Gm9694	0.167187	0.591846
Upf3b	0.167081	2.27465
Gm14681	0.167061	0.750939
Hsd11b2	0.166993	2.67118
Gm4631	0.166933	2.82759
Trim24	0.166921	2.86866
2010315B03Rik	0.166693	1.80081
Ifitm5	0.166651	0.196967
Gm13328	0.166431	0.247609
2610206C17Rik	0.166409	0.215917
Smc2os	0.166312	0.308033
Cpne5	0.166277	1.91473
Nr1d2	0.166166	2.98668
4930581F22Rik	0.166134	0.795254
Uba7	0.166098	1.18364
B430203G13Rik	0.166034	0.272502
Tmsb4x	0.165928	1.3755
Kmt2d	0.165854	1.09387
NA	0.165851	0.382599
Gm43609	0.165849	0.367278
NA	0.165792	0.395626
5830487J09Rik	0.165729	0.28746
Pcdhb16	0.165725	1.26878
2700038G22Rik	0.165684	0.425744
Igflr1	0.165487	1.04842
Cdk3	0.16537	1.07414
Gm43305	0.165355	1.65658
Phip	0.165328	2.03214
NA	0.165169	0.315059
Trim69	0.165045	0.233015
Ass1	0.164691	2.21773
Zfp947	0.164468	1.61923
Gm42748	0.164444	0.60354
Ppp1r2-ps4	0.164442	0.699737
Gm43379	0.164338	1.79689
Syne1	0.164306	0.787444
Mtmr7	0.164255	0.923088
Snx18	0.164242	2.32958
Hmgn3	0.164215	1.83733
Ogt	0.16419	3.33589
4933437G19Rik	0.164175	1.03399
Atf7	0.164112	2.11865
Zfp994	0.164092	1.9287
Zfp329	0.164008	0.903434
Gm17193	0.163941	0.302604
NA	0.163747	0.272324
Rpl34	0.163681	1.2568
Iigp1	0.163593	0.18999
Gm7536	0.163334	0.818069
Zfp536	0.163235	0.698334
Gm4617	0.163058	1.47006
H4c11	0.163016	0.266824
Dhrs9	0.162874	1.39029
Zfp13	0.162833	1.64796
Prdm11	0.162604	1.0669
C030037D09Rik	0.16256	1.47132
Plcb4	0.162504	1.40143
Usp11	0.162368	1.77057
Pla2g4a	0.162349	2.93812
Gigyf1	0.162245	1.5895
Peg10	0.162167	1.87763
Micos10	0.162073	1.37823
B130034C11Rik	0.16205	0.476532
9230111E07Rik	0.161947	0.15003
Plcd4	0.161921	0.15038
Efcab2	0.161891	1.72735
NA	0.161879	0.824297
NA	0.161877	0.255767
Gm10602	0.161766	0.502022
Gm8355	0.161673	1.79156
Ahnak	0.161639	1.94097
Grb14	0.161612	0.208877
Oxr1	0.161607	2.98448
Smg7	0.161593	2.24123
Rpl38	0.161502	1.65792
Stra6	0.161438	0.25811
Ppp1r42	0.161293	0.137294
Gm13963	0.161204	0.295639
1700096K18Rik	0.1612	0.973367
Arhgap45	0.161125	0.780566
Baz2b	0.161081	1.9487
Gm5525	0.160949	0.222297
Emx2os	0.160654	1.20833
Mib1	0.160602	2.92861
Rassf9	0.160552	0.795767
Osr2	0.16037	0.105808
Sptbn1	0.160284	2.84083
Lpp	0.160249	2.73909
Gm26801	0.1602	0.730958
Gramd3	0.159896	2.32771
St3gal1	0.159752	1.93293
Wnk4	0.159718	1.8566
Arfgef1	0.159701	2.31696
Akna	0.159689	2.86866
H60b	0.159638	1.50572
Dpysl2	0.159376	2.8059
Stard9	0.159334	0.924021
Gm45351	0.159315	0.296238
Mfsd1	0.159236	2.65406
Gm26574	0.159173	0.288007
Mpc1	0.159164	1.77161
Ptgs1	0.15908	0.991281
Adam21	0.15904	0.746488
Gm6741	0.159037	1.53087
Thoc2	0.159025	2.63759
Hmgn5	0.159	1.99894
Gabarap	0.158937	3.02025
Ropn1l	0.158888	1.06859
Hypk	0.158844	1.73146
Gm26621	0.158831	0.377454
NA	0.158804	1.91773
Wdpcp	0.158778	1.11241
Gm26594	0.158754	0.49653
Rps18-ps3	0.158734	0.365105
Nnat	0.158628	0.382862
Cxcl5	0.158561	1.16058
Leng8	0.158524	2.21708
Dnah2	0.158523	0.218244
Zfp101	0.158501	2.40962
Crnde	0.158492	1.58565
Mylip	0.158465	2.98668
4933430I17Rik	0.158436	0.299981
Zfp944	0.15818	1.90825
Cntrl	0.158057	2.78337
Zc3h12c	0.158015	2.27816
Gm14091	0.157997	0.342953
Gm6394	0.157712	0.27347
Ranbp17	0.157587	2.82085
Sigirr	0.15754	2.84083
Ncoa7	0.157486	2.19087
Yod1	0.157456	1.59786
Gm43268	0.157395	1.37638
Gm4767	0.157394	0.992031
Gm18588	0.157165	0.696935
Phf11c	0.157156	0.779571
Ttll6	0.156949	0.649227
Cltc	0.156835	2.45377
Bloc1s6os	0.156778	0.171945
Ctns	0.156596	2.45377
Krcc1	0.156544	1.88097
Prtg	0.156455	0.744064
Syt14	0.15639	2.41979
Galnt18	0.156361	2.03691
Pcdhgb1	0.156325	0.314057
Il7	0.156306	0.639705
Gm12191	0.156021	2.07712
Ggt6	0.155883	0.310226
Washc2	0.155692	2.41979
Mrpl23-ps1	0.155681	1.59698
Carmil1	0.15563	2.64894
Acadm	0.155606	2.20921
H4f16	0.155584	0.2854
Ift74	0.155364	2.30946
Npb	0.155303	0.232118
NA	0.155208	1.65251
Ankhd1	0.15511	2.09124
2010204K13Rik	0.155088	1.38131
2810454H06Rik	0.154891	0.816646
mt-Rnr1	0.154739	1.28499
Tgfb1i1	0.15466	1.30166
Kank3	0.154616	1.94654
D630003M21Rik	0.154563	0.827948
Gnat1	0.154436	0.164591
Slc7a15	0.154404	0.20974
Ccdc162	0.154386	0.479833
Ndrg1	0.154264	2.99925
Gm20482	0.154167	0.754882
NA	0.154091	1.80785
Gm6204	0.154058	0.310237
Alms1	0.154043	1.92607
Gm5530	0.153906	0.30128
Gm11841	0.153898	0.314057
NA	0.153847	0.386095
Gm6206	0.153833	0.795543
Zfp943	0.153832	1.79467
5730405O15Rik	0.153724	0.330436
Ccnl1	0.15368	2.45458
A430057M04Rik	0.153627	0.122968
Bend7	0.153582	2.34726
Tmco1	0.153551	1.7739
Ctnnb1	0.15354	3.24068
Hspd1-ps3	0.15343	0.652368
Rpl22l1	0.153361	0.805517
Gm38192	0.153323	0.624505
Dst	0.153254	1.66191
AA386476	0.153227	0.303424
Spa17	0.153133	1.58639
Tfcp2l1	0.153105	2.32481
Tmem198	0.153087	0.533068
Gm26920	0.153047	0.26208
Mab21l1	0.153004	0.139617
AA474408	0.152795	0.449607
BC002059	0.152772	2.38192
Gm16244	0.152762	0.480306
Jrkl	0.15273	2.34158
Cstb	0.152713	1.77094
AI480526	0.152712	0.388604
Clk4	0.152613	1.7609
E330034L11Rik	0.152554	0.668776
Car2	0.152509	2.25999
Tdrp	0.152486	1.22078
Lrif1	0.152381	2.51608
Trim7	0.152347	2.19233
B430212C06Rik	0.15229	0.937879
Smchd1	0.152073	2.75021
Uvssa	0.15202	1.72064
Rsrp1	0.151974	1.40969
Gstm1	0.151898	2.84083
Ankrd12	0.151883	2.52881
Atp5k	0.151817	2.00178
Nucks1	0.151771	2.7583
Dock11	0.151641	2.61075
NA	0.151507	1.28925
Mthfd2l	0.151301	1.56266
Gm13415	0.151268	0.486188
1810058I24Rik	0.151115	2.30895
Gm16580	0.151091	0.305602
Mybl1	0.151077	1.77123
Gm42568	0.15107	0.583552
Gm9843	0.15088	0.783102
C2cd3	0.150715	2.08669
Prob1	0.150514	1.75985
Luc7l2	0.150492	1.85005
Cox5b	0.150419	2.54787
Bbof1	0.150273	0.445534
Rsbn1l	0.150263	2.98448
Carmil3	0.150261	0.286691
Tlcd5	0.150231	2.39825
Zbtb44	0.150082	1.91653
Slfn9	0.150033	3.21011
Ift46	0.150003	1.01158
Tmem130	0.149941	0.491344
Zdhhc2	0.149906	2.82571
Marf1	0.14986	2.84316
Lcorl	0.149562	1.56185
Pin4	0.149544	2.55111
Zfp872	0.149516	0.149657
Gm2237	0.149495	1.40196
Zfp873	0.149451	1.66966
Dennd2c	0.149442	2.45334
Rbak	0.149428	2.12583
Clk1	0.149395	1.86047
Efhb	0.149312	0.811733
Gm15708	0.14922	0.707488
Zfp110	0.14919	2.85512
H4c8	0.149069	0.231563
Zfp626	0.149046	1.39372
1110020A21Rik	0.148978	1.25203
Osgin2	0.148806	2.09499
Ankrd16	0.148783	1.07856
Crebbp	0.148727	2.7583
Mbnl3	0.14862	2.83454
Zfp971	0.14847	1.4938
Mdm4	0.148365	1.96526
Nhej1	0.148205	1.19423
Gm43389	0.148102	0.509299
Dnase1l2	0.148086	1.33083
Fmr1	0.147976	2.84083
Ak9	0.14772	0.0833822
Cox6c	0.147683	1.39165
Atp6v1c1	0.147645	2.98668
Gm37780	0.14753	0.320765
Gpr137b	0.147512	2.01252
Plet1	0.147393	1.87552
1600020E01Rik	0.147354	0.790726
Gm15672	0.147327	0.710617
Mterf1a	0.147314	1.90294
Acvr2a	0.147077	1.68533
Cep250	0.147035	1.75883
4932438A13Rik	0.146948	2.23835
Lhpp	0.146741	1.536
Arhgap33	0.146674	2.11514
Ifit2	0.146559	2.78337
Plxnb3	0.146517	0.455854
E230029C05Rik	0.14651	0.185339
Adi1	0.146502	2.49101
Gm5913	0.146435	0.194567
Traf5	0.146406	1.41757
4933407K13Rik	0.146375	1.34557
Wnt6	0.146353	0.200428
Ppp4r1l-ps	0.1463	1.44463
9330136K24Rik	0.146223	0.409467
Gemin8	0.146198	2.28019
Taok1	0.146187	2.45174
Kmt2a	0.146088	1.8546
Zfp868	0.146069	1.28016
Entpd2	0.146042	1.98813
Lyrm4	0.145889	1.43108
Gm6157	0.145854	0.139592
B3gat2	0.145847	0.823426
Evc	0.145727	2.89735
Trim65	0.145419	2.45681
NA	0.145419	1.19266
Gm36401	0.145353	1.21735
Poln	0.145322	0.2713
Trpm7	0.145272	2.31098
Zfp113	0.145239	1.5118
Mob1b	0.145104	1.92106
Epha7	0.145093	0.138395
Rest	0.145036	2.80318
Tmed6	0.144937	0.761666
Gm13651	0.144802	0.153124
Vps26a	0.144715	2.58176
Fam229b	0.144644	1.23052
Pcsk5	0.144567	0.806542
Syne4	0.144547	1.61918
Kcnip2	0.144471	0.0821255
Rpl18-ps2	0.144464	0.178388
BC025920	0.144338	2.25698
Iah1	0.144188	2.66958
Wdr81	0.14405	2.79998
Ggt1	0.144045	1.06364
9430091E24Rik	0.144033	0.757644
Rnf150	0.144026	1.38606
Nipbl	0.143956	2.36165
Aldh6a1	0.143909	2.58179
2610037D02Rik	0.143892	0.677414
Akap9	0.143854	1.06593
L3mbtl4	0.143849	0.513057
Ccdc18	0.143797	2.05687
Gm9754	0.1436	0.645542
Wfdc3	0.143535	0.712699
Dmpk	0.143507	0.856521
BC106179	0.14349	0.376028
Tmem88b	0.143454	0.721866
Lypd6b	0.143342	1.39377
Prr15l	0.143285	3.1593
Glb1l	0.143271	1.7194
4930515G01Rik	0.143119	0.733449
Cfp	0.143079	1.39344
Rap1gapos	0.143033	0.40783
Slc12a2	0.143016	1.94822
Itga1	0.143005	2.2073
Stox2	0.143	2.16667
Rasl11a	0.142968	1.60991
Arrdc3	0.142913	1.45037
6330403L08Rik	0.142804	1.63117
Gm42463	0.142798	0.582473
Acss1	0.142765	1.11264
Nutf2-ps1	0.142755	1.90825
Ptpn4	0.142615	2.04628
Arap2	0.142579	1.37564
Zfp111	0.142534	1.67501
Meis1	0.142351	1.6237
Npr3	0.142255	1.51044
Hunk	0.142123	2.59065
Cd164	0.141965	2.98448
Mast4	0.141937	1.75056
Nos1ap	0.141904	0.140941
Fam214a	0.141815	1.84438
Zbtb26	0.141813	2.23835
Ppp1r9a	0.141783	2.10947
Add3	0.141681	2.91065
Cep95	0.141672	1.67055
Casd1	0.141645	2.12444
Fzd3	0.141535	1.15292
Gm10461	0.14139	1.32788
Corin	0.141295	0.793867
Cep57	0.141275	1.5224
Tcirg1	0.141071	1.82334
Gm13237	0.141043	1.59723
Adamts17	0.141023	0.249044
Ptprr	0.140979	0.26018
Degs1	0.140977	2.49362
Lmtk2	0.140893	2.58709
Smc4	0.140836	2.89735
Tfap2a	0.14081	2.5234
Gm10548	0.140758	1.31634
Rb1	0.140682	1.80875
L3mbtl1	0.140678	0.32928
Grn	0.140608	2.44626
Phactr2	0.140601	1.67051
Qser1	0.140495	2.85567
Gm16793	0.140385	0.190711
Mterf1b	0.140364	1.53651
Slk	0.14031	2.75921
Naa16	0.140303	2.35943
Afap1	0.140292	2.90388
Gm6158	0.140198	0.137217
Gm27177	0.14011	0.285083
Eif3a	0.140105	2.14489
Gm16845	0.140049	0.960766
Cbfa2t3	0.140036	0.205081
Slc25a53	0.140006	0.871065
Gm42559	0.139976	0.949272
Dll1	0.139824	0.863362
Egln3	0.139799	1.27862
Cdca7	0.139722	3.031
Ylpm1	0.13965	2.43318
Gm6136	0.139626	1.32884
Gm6652	0.139614	0.204372
Prkdc	0.139605	2.26078
Zcchc24	0.139409	0.816182
Nscme3l	0.139408	0.304714
Appl2	0.139366	1.35797
Cd160	0.139246	0.536283
Pten	0.139122	2.18631
Erbin	0.139106	3.17214
Atad2	0.139049	2.98668
Arid1b	0.139038	2.82759
Msh2	0.138957	3.46268
Vps13d	0.138921	1.68863
NA	0.138906	0.280815
Alkbh3os1	0.138903	0.303322
Gm43654	0.138893	0.247221
Cox19	0.138859	1.17754
Tia1	0.138837	2.12554
Eef1b2	0.138834	1.85701
Ap5z1	0.138796	1.74391
Rtel1	0.138777	2.26401
Fbxo32	0.138726	2.18123
Med28	0.138707	2.16667
Eif3m	0.138626	1.21199
Arid5b	0.138616	2.45439
Srek1	0.138458	2.2285
C2cd4a	0.138444	0.572316
Gem	0.138396	1.67611
Slc25a27	0.138297	1.30824
Gng3	0.138259	0.657605
Bod1l	0.138237	2.72491
Naca	0.138189	1.17259
Eno4	0.13806	2.41244
Dpysl5	0.138003	1.3379
NA	0.137956	0.516915
Gm43660	0.137926	0.557319
Zfp469	0.137873	1.4577
Slc41a2	0.137854	1.00898
Ing4	0.137741	2.91905
Zfp58	0.1377	1.19071
Nampt	0.137579	2.75921
Rlim	0.13753	2.78825
Vwa5a	0.137482	2.22116
Gm38300	0.137462	0.667514
Man2a1	0.137459	1.87736
Cys1	0.137403	1.8686
Bola3	0.137365	1.11838
Gpr132	0.137333	0.341638
Pmp22	0.137332	0.528007
Hoxd3os1	0.13717	0.920055
BC039966	0.137135	0.358485
1110038B12Rik	0.137069	1.22236
Zfp433	0.137048	1.6921
Rpl22	0.137031	1.27966
2500004C02Rik	0.137014	0.552797
Slc25a36	0.136928	2.25229
Rmnd1	0.136834	1.27643
Esco2	0.136753	2.68995
3110070M22Rik	0.13662	0.221617
C030010L15Rik	0.136595	0.14837
Ppp2r5a	0.136542	2.90417
Smim5	0.136533	1.48794
Zfp970	0.136494	1.22143
Scarb2	0.136481	1.80738
Hexa	0.136425	2.93832
Zfp953	0.136409	1.87983
Gm10286	0.136393	0.225496
Ino80d	0.13638	1.87062
4930556M19Rik	0.136282	1.36768
Gk	0.136275	2.0614
Tmem243	0.136247	1.83891
Gm5493	0.136185	0.146696
Anxa5	0.136184	3.01404
Rel	0.13618	1.89029
Afap1l1	0.136125	2.22895
Commd8	0.136122	1.73913
Zfp959	0.13612	2.24094
Gm15706	0.136109	1.71812
Gm36266	0.136105	0.627862
Gm42502	0.136093	0.423529
Ro60	0.136052	2.98668
Nudt12	0.135996	2.37911
4933429H19Rik	0.135994	0.114523
St3gal6	0.13598	1.64605
Zfp160	0.135819	1.47877
Zfp119a	0.135798	1.23431
Nagk	0.135797	2.69837
Zfp992	0.135732	1.42135
Has3	0.135691	1
Gm10182	0.135651	0.678712
Tmem229b	0.135601	0.909187
Tenm3	0.135593	0.19064
Mospd1	0.135581	1.47765
Cep85	0.135563	2.55197
Med12	0.135387	2.4712
Gm43127	0.135384	0.689881
Cep290	0.13527	2.08269
Gm14322	0.135129	0.831052
Gm3696	0.135079	0.497098
Gm5903	0.135069	2.38192
Herc1	0.135038	1.92708
Zfp386	0.134959	1.16526
Abi3bp	0.134945	0.721866
Rere	0.134926	2.49469
Zfp931	0.134919	0.957006
Zfp948	0.134917	1.94153
Ppat	0.134877	3.0788
Eif4a-ps4	0.134795	1.28663
Lamp2	0.134695	2.64894
Cchcr1	0.134639	1.64159
Cnppd1	0.134569	2.15726
Gm42997	0.134557	0.41093
4632404H12Rik	0.13453	1.67725
Rtraf-ps	0.134397	0.244221
D130043K22Rik	0.134384	0.303897
Plch2	0.134323	0.639838
Gm9800	0.134312	1.09105
Gm17546	0.134248	0.726401
3830432H09Rik	0.134233	0.152376
Zfp14	0.134226	1.11067
Ppia	0.134175	1.74838
Gm16299	0.134161	0.494565
4833420G17Rik	0.134097	1.99902
Aldh3b2	0.13404	0.514936
Pigp	0.133995	1.11699
Tceanc	0.133945	1.15637
Atp5mpl	0.133939	1.08412
NA	0.133882	1.71149
Matr3	0.133882	2.82571
Arhgdib	0.133873	0.453538
1110019D14Rik	0.133715	1.126
1110059G10Rik	0.133708	1.77913
Crybg3	0.133677	1.8199
Apol9a	0.133425	0.274873
Cdhr5	0.133402	0.243438
Gm5931	0.133377	0.429802
Dock7	0.133365	2.26269
Tafa3	0.133339	0.200013
Bmp3	0.133317	1.99026
Laptm4b	0.133311	3.24068
Atp6ap2	0.133285	3.56634
Nipal1	0.13326	1.40733
Tspan12	0.133152	2.63991
Golga4	0.133014	2.27465
Epb41l5	0.13294	2.79758
Gm12258	0.132905	1.73196
Gm42585	0.132843	0.331019
Pcna-ps2	0.132744	2.10113
Dancr	0.132635	0.885845
Impact	0.132563	2.26078
Tmem60	0.132351	2.03056
Pfkfb2	0.132332	2.26307
Nox4	0.132197	2.29342
Vegfb	0.132074	2.57958
Stmn1	0.13207	1.92852
Gm15427	0.132068	1.62861
Rasip1	0.132049	1.39339
Hmgb1-ps3	0.131942	0.175708
Tmem144	0.131838	1.64076
Styx-ps	0.131834	2.83671
Tcf24	0.1318	2.45399
Gm5499	0.131637	0.52961
Erich2	0.131616	0.337892
Ccdc163	0.131524	0.870072
AU020206	0.131477	0.964821
NA	0.131462	0.495106
Sppl3	0.131444	2.93832
Zfhx2	0.131376	1.16884
Mycn	0.13137	1.84755
Zfp385b	0.131357	1.11461
Smim24	0.131315	0.155844
Fam13b	0.131289	2.86824
Hnrnph1	0.131213	1.53222
Slc4a11	0.131174	1.98376
2700033N17Rik	0.131122	0.736385
5930411N13Rik	0.13111	0.478236
Bbs12	0.130924	2.30154
Ap4m1	0.130906	1.98615
Strip2	0.130886	1.18147
Slf2	0.130796	2.40446
Vcan	0.130793	0.0653763
Prkaa2	0.130667	2.64892
NA	0.130621	0.580138
Rock1	0.130599	2.5314
Afdn	0.130542	2.29181
Ndufv2	0.13052	1.15108
Rnaseh2a	0.130505	2.02047
Txndc16	0.130501	2.28847
Gm10702	0.130414	0.827134
Gm10459	0.130336	0.308033
Cuta	0.130325	2.66549
Slc2a9	0.130308	0.615227
Gm16091	0.130288	0.33415
Hmgn2	0.130285	2.1098
Fam199x	0.130069	2.2203
Fryl	0.130049	2.39973
Spi1	0.130003	1.00283
Agpat4	0.129973	1.74664
NA	0.129904	1.02925
Gpsm3	0.129774	0.344976
Srrt	0.129674	2.14523
Rnf151	0.129643	0.142082
Cep43	0.129589	1.97968
Mtss2	0.129573	2.93832
5031434O11Rik	0.129524	0.598199
Gm10778	0.129507	1.66994
NA	0.129451	1.14431
Dync1h1	0.129379	1.93061
Slc25a40	0.129349	1.73264
Rchy1	0.129305	2.14742
Slc16a10	0.12924	2.20846
D630011A20Rik	0.129183	0.269519
Nf1	0.129024	1.58428
Apobec3	0.128952	2.00609
Ppp4r2	0.128887	3.34443
Rex2	0.128881	0.416717
Gchfr	0.128874	0.87453
Rbbp8	0.128779	2.57958
Bcat1	0.128737	1.64159
Zfp112	0.128673	1.38366
Il18bp	0.12864	0.419284
Gm14327	0.128634	0.678271
Wrn	0.128467	2.59258
Zfp763	0.128415	1.85077
Cisd2	0.128413	1.90869
Pde5a	0.128364	2.1986
Ftl2-ps	0.128139	2.27462
Gm38257	0.128035	0.141101
Hnrnpu	0.127975	2.08439
Slc2a4rg-ps	0.127971	0.882718
4930405A21Rik	0.127949	0.273341
Gm43461	0.127948	0.477539
Meis2	0.127943	1.93023
Tpr	0.127942	2.21708
Tpt1-ps3	0.127912	1.43783
Zmiz1	0.127884	2.05842
Gm13241	0.127869	1.27705
Ggnbp2	0.127799	1.86869
Ppp2r3a	0.127761	2.24892
Spice1	0.12753	2.84421
Zfp995	0.127528	1.19874
Ckap2	0.127487	3.13219
Gm26982	0.127478	1.28029
Atl3	0.127457	3.15927
Fam50a	0.12744	2.57926
C3	0.127426	0.606546
Gm960	0.127356	0.453148
2700099C18Rik	0.127317	1.22824
Hbp1	0.12731	2.28204
Pola1	0.127259	2.78825
Arl5b	0.127227	2.28095
Rab9	0.127145	1.51206
Gm16023	0.127109	0.646032
Gad1os	0.127036	0.528825
Lrba	0.126939	1.8546
Gm38155	0.126908	0.814093
Rbm47	0.126885	2.78825
NA	0.126819	0.321594
[truncated: 12,581 more rows]

## Sheet: DEG submono3 vs. WT5
mgi_symbol	diff_of_zscores_sub3	FDR log10 transformed_sub3
Slit2	1.4629	1.76017
Grb14	1.26226	2.02068
Usp50	1.23789	1.49208
Cttnbp2	1.23008	1.93145
Igfbp4	1.13961	1.82135
Gata6	1.08176	2.19295
1700019D03Rik	1.03973	1.21833
Inmt	0.969827	3.02454
Eddm3b	0.958039	0.565023
Fam184b	0.947118	2.34636
Tnfsf10	0.945952	0.960429
Pigr	0.943342	2.18988
4932443L11Rik	0.940893	0.956874
mt-Nd3	0.92414	3.70264
Hhipl2	0.911693	0.848003
Ak5	0.892476	1.94205
E130102H24Rik	0.879273	1.90541
Gm9747	0.849247	2.06111
Rpl13a-ps1	0.847702	0.848055
Nos1ap	0.819131	1.01007
NA	0.809119	1.65706
Wfdc15b	0.804266	1.77436
Ttc39aos1	0.790612	1.14505
Enpp1	0.779358	1.24145
Gbp10	0.768388	1.07203
Ift88os	0.760528	1.19091
Fgf9	0.760334	1.75057
Cacnb2	0.751796	0.922853
9630001P10Rik	0.75156	0.930413
Acss3	0.751235	1.79889
Gm10401	0.747638	0.481495
Igfbp1	0.745828	1.34044
Ptgds	0.744665	1.98804
Gm28437	0.741868	3.01942
Gm17477	0.739041	1.18864
Gm7694	0.732369	2.01163
Gm27010	0.728524	1.03447
NA	0.713453	0.916133
Gm43511	0.711616	1.48627
Gm14253	0.709563	1.03756
Slc35f3	0.709499	1.81307
Sema5b	0.707925	2.05099
Bdh2	0.705798	2.49611
Erbb4	0.702527	1.08514
Nlrc5	0.701494	1.41446
2310001H17Rik	0.700093	1.72639
Pappa	0.6995	1.6832
Gm43302	0.6966	1.89982
Abca8b	0.689557	1.54102
Catsperd	0.687549	3.3862
Gckr	0.68437	0.795703
Rnase4	0.683468	2.35158
Pard6g	0.672247	3.48773
Npr1	0.670136	2.69695
Dnah12	0.6685	1.31799
Tspan7	0.667965	2.19972
Gm30238	0.667812	2.01163
Sult1c2	0.667408	2.36203
Htra3	0.66358	1.23391
Gm43196	0.659924	1.17104
Ints6l	0.654854	2.44206
Pamr1	0.654716	1.9008
Gm26901	0.651854	0.529729
Rpl17-ps8	0.646368	2.02068
Ccnb2-ps	0.644987	1.43033
Gm12946	0.644743	0.846531
Crmp1	0.640374	0.813867
Gm13436	0.638836	1.85606
Gm13814	0.636536	0.845017
Zscan30	0.635531	1.9726
Gm13680	0.635104	1.74652
Vnn3	0.634474	0.829828
9630013D21Rik	0.633957	1.38849
Gm8098	0.633675	1.34948
Rragd	0.633379	1.45385
Cdh17	0.632553	3.31169
Gm5577	0.632244	1.84163
Plekha6	0.626538	1.20689
Fam13a	0.626241	2.6675
Casp14	0.626084	1.4247
Fam3d	0.616054	2.65318
Gm13856	0.615979	1.31123
Gm12411	0.615853	1.41923
Gm15727	0.612646	0.73499
Nrxn2	0.612428	1.19068
Gm43012	0.611931	0.400794
Gm37760	0.61128	0.852204
Gm15406	0.611211	0.793934
Gm17767	0.610399	0.810471
Gm10036	0.609905	1.89846
Gm38384	0.609493	0.447099
Tbxas1	0.607583	0.914621
Gm12989	0.60274	2.22304
Rimklb	0.598309	1.12099
Gm9920	0.593376	0.872108
Kitl	0.592854	3.13891
Gm43059	0.590409	1.71009
Gm37755	0.588849	1.77994
Gm26692	0.58871	2.45068
Gm42725	0.588401	1.12413
Ace2	0.587389	0.945547
Gm13855	0.585179	1.12878
Lct	0.583062	1.45495
Gm10268	0.57907	0.827741
Gm42467	0.578736	1.68001
Myo1a	0.578167	1.21564
Dhtkd1	0.577284	0.339208
C1s2	0.576573	1.00953
Cdkl1	0.573206	4.17331
Muc20	0.572293	1.68939
Stk39	0.572026	2.24834
Scn8a	0.571824	1.34895
Fam180a	0.569246	1.37423
Lrrn4cl	0.568529	0.841823
Ppp1r14c	0.566193	2.03734
Cadps2	0.564912	2.80844
Ugt1a1	0.564085	1.58007
Gm11620	0.561783	1.02715
Clcn1	0.560553	0.916204
Heyl	0.557342	0.778465
Gm32391	0.556196	1.21564
Gm37152	0.555003	2.01652
Gm43482	0.554255	1.04581
Rsc1a1	0.553935	1.57719
Gm42427	0.552176	1.65544
Gm5909	0.551765	1.21769
Sec31b	0.550561	1.58511
Rpl7-ps7	0.549927	1.4537
Rpl21-ps8	0.546623	1.18995
Gm29107	0.5454	1.16026
Gm33819	0.54439	1.11478
NA	0.543904	1.01992
Gm38319	0.542867	1.00279
B230112G18Rik	0.542789	0.86651
NA	0.542514	0.909555
Akr1c19	0.541238	2.7668
Gm12854	0.540242	0.883593
Zfp872	0.537423	0.761013
Ccl28	0.536854	1.91966
Gm14292	0.536596	1.26564
Gata3	0.535085	1.60225
Gm43300	0.533526	1.66693
Gm16093	0.53129	1.57257
Wbscr25	0.530556	0.817953
Gm16574	0.530541	0.641561
Slc17a1	0.530096	1.14697
Prrt1	0.527538	0.661916
Itih4	0.526502	0.474396
Gm5805	0.526204	0.63874
NA	0.525432	1.2148
Rpl17-ps9	0.522761	1.86626
Prox2os	0.522209	1.40264
Slc47a1	0.520766	0.896198
Nek5	0.517827	1.3879
1700101I11Rik	0.517757	1.91265
Mcmdc2	0.516569	2.47846
1110032F04Rik	0.515308	0.940973
Gm42937	0.51423	0.478572
Gm37447	0.513352	1.67476
Tril	0.512322	2.3374
Gm34240	0.51169	0.997325
Serpinb9b	0.511456	1.48851
Gm37960	0.511398	1.0593
NA	0.509786	1.32464
Clec2d	0.507746	2.87929
C030010L15Rik	0.507125	0.743387
mt-Nd6	0.505492	2.07516
Gm42531	0.503518	0.78753
Gm29666	0.503259	1.75776
Gm19541	0.501833	0.916501
Ly6a	0.500776	1.36945
Ppargc1a	0.498592	2.22231
Ltbp2	0.498195	0.412997
mt-Nd4	0.497269	2.00433
Gm43759	0.49683	0.939046
Selenbp2	0.495376	0.787098
Gm38355	0.495272	1.02817
Casq2	0.495012	0.87122
Tmem252	0.493441	2.56972
Gm9967	0.493311	0.761067
mt-Cytb	0.493113	2.0371
Gm15421	0.492037	1.03833
4633401B06Rik	0.491213	1.07911
Gm16617	0.489627	0.761067
Gm16153	0.489055	1.98405
Gm28151	0.488416	1.61976
Gm15519	0.487438	1.03955
Gm37274	0.487277	0.536214
Gnat2	0.486748	1.31486
Gm16589	0.486083	1.0022
Rnf148	0.485808	1.53882
Gm12932	0.48579	0.804793
Carmil3	0.485657	1.20593
Gm6180	0.485171	0.514184
9330175E14Rik	0.484322	0.684296
Gbp8	0.484049	2.94172
Gm37581	0.483274	0.893458
Aldh3b2	0.482707	1.26561
Gm38227	0.482361	1.0606
Smim6	0.482226	1.10029
Gm2895	0.481726	0.412893
NA	0.481449	1.07656
NA	0.481226	0.530429
Akap5	0.480434	0.872678
Lrriq4	0.480043	0.743624
Atp6v0a4	0.480006	2.98015
Flrt2	0.479719	1.26277
Gm6457	0.477098	0.865458
2510009E07Rik	0.476805	0.90166
Tppp	0.476682	0.637007
Gm6644	0.476125	1.89559
Kif12	0.475979	1.50215
Ovgp1	0.475676	0.481815
Fn3k	0.475204	2.60202
Gm27209	0.473166	0.564599
Nckap5	0.472742	0.935961
Gm43338	0.472698	1.50609
NA	0.472567	2.16903
Gm36989	0.472272	1.42607
Gm9762	0.470368	2.34035
Zfp457	0.469862	1.441
Wdr38	0.469503	0.44155
mt-Nd2	0.469088	2.10865
Gm13003	0.468581	0.958719
Cyp3a13	0.468369	1.06988
Gm43702	0.467734	0.956992
Gm15697	0.466672	0.779506
Gm13648	0.466175	1.72006
Slc26a4	0.46499	1.18219
G6pc2	0.464823	2.44345
Cldn8	0.463843	2.95582
Rnf183	0.463796	1.11397
NA	0.463513	1.65331
Sord	0.463234	2.94394
Slc7a3	0.462816	1.0278
NA	0.462629	1.14866
Fgf2	0.461754	1.72814
6720427I07Rik	0.461683	1.4773
Ttll6	0.461655	1.5044
AU021092	0.46096	1.68082
Dmkn	0.460954	0.614589
Alkbh3os1	0.460818	0.719863
Gm17396	0.460382	2.1109
Gm26660	0.460116	0.837231
Gm13562	0.458424	0.639511
3110021N24Rik	0.457994	0.597362
Crppa	0.457696	1.69978
mt-Nd1	0.457309	2.01734
Gm43403	0.45638	1.00477
Tmigd1	0.456193	0.598019
Clgn	0.45504	0.533776
Rab26os	0.454256	2.88259
Cyfip2	0.452219	2.11606
Gm37314	0.452097	0.812918
Tanc2	0.452066	1.03535
Rps15a-ps7	0.451561	1.24199
Gm42549	0.451084	1.6766
Gm12669	0.450104	1.31048
Plet1	0.448377	3.62287
Folr1	0.447889	1.7541
NA	0.447337	1.70417
Rskr	0.447286	1.44749
Gm22009	0.447042	0.565067
Tmed6	0.447036	1.81024
Gm36948	0.446878	1.86024
Ppp1r42	0.44547	0.635841
Akr1c20	0.444747	0.541122
ccdc198	0.444078	2.65318
Ict1os	0.44385	0.46383
Lcn2	0.443836	2.63262
Pgm5	0.443615	3.69237
Gm11266	0.443205	1.3394
C730034F03Rik	0.443165	1.56156
Tnfsf13	0.442183	1.56512
Gm17096	0.441685	0.28825
Pik3cg	0.440889	1.11093
Tmsb15l	0.440855	1.21989
Zmat1	0.439998	2.19295
D130007C19Rik	0.439148	0.526873
9430060I03Rik	0.438998	1.32332
Wnt16	0.438936	4.10163
Atp5pb-ps	0.438245	1.2499
1810021B22Rik	0.438201	0.714696
Rps3a3	0.437603	1.06631
mt-Nd5	0.436823	1.85567
Sytl1	0.436779	0.63308
Gm13270	0.435923	0.659211
Ssbp2	0.433895	1.79956
BC030343	0.433447	1.30797
B230398E01Rik	0.432913	0.900719
Gm26789	0.432712	0.534125
Gm37309	0.431795	1.90541
Gm42464	0.431074	0.561134
4933417C20Rik	0.430761	2.09936
Zan	0.430501	1.07801
D330041H03Rik	0.43042	1.28611
Plac8	0.428287	2.79117
Gm15473	0.427384	0.537447
AA914427	0.427283	1.58277
Cldn2	0.426447	2.90573
Il33	0.42611	0.492127
Pklr	0.425781	0.646427
Platr25	0.425181	0.710538
Pmp22	0.423701	1.48265
Gm15792	0.423648	1.00425
Gm11878	0.42354	0.599262
Gm38309	0.423036	1.31703
Wnt6	0.422635	0.960989
Chst1	0.422501	3.01942
Epha7	0.421399	0.487004
Gm38372	0.42104	1.17939
Gpr137c	0.4196	1.8666
1700041G16Rik	0.419012	1.18613
A430110L20Rik	0.418929	1.17589
NA	0.418835	1.0104
Gc	0.416821	3.09199
Pcdhgc4	0.415561	1.71724
Gm12397	0.415064	1.454
C130050O18Rik	0.41383	0.548059
3110067C02Rik	0.412876	0.740409
Mss51	0.412183	1.5735
Dnajb6-ps	0.411664	1.1155
Ccdc146	0.411534	0.906614
Hmgn2-ps1	0.411257	0.552733
Ifit1bl1	0.410937	1.66812
Slc16a4	0.408838	1.19786
Rsad2	0.407905	1.81318
Tdrd1	0.407848	1.17518
Adam4	0.407818	0.851004
Gm13378	0.407309	1.52651
Gm2810	0.4069	0.716111
2810428J06Rik	0.406511	1.20344
Gm3550	0.406383	1.17942
Gm43579	0.405965	0.936065
NA	0.405409	0.647922
Plscr4	0.405364	1.58351
Ywhaq-ps3	0.405289	1.39001
Adgrf1	0.40515	0.447562
Gabarapl1	0.404931	3.62287
Gm43294	0.404841	1.74689
Afm	0.404697	1.48056
Prickle1	0.404496	3.15769
Sema4a	0.4042	1.33916
Far2	0.403782	1.85813
Adgrb1	0.403195	1.72268
Gjb1	0.402891	1.34185
Tox	0.402784	3.09199
Gm32051	0.402265	0.904394
1110003F10Rik	0.401261	0.575575
Gm16071	0.399748	1.57478
NA	0.399233	1.41618
4930565N06Rik	0.399134	0.894609
Dlec1	0.398856	1.41246
Gm12254	0.398395	0.884392
B230303O12Rik	0.397606	0.784267
Kcnj2	0.397528	2.01688
Gm13431	0.397361	0.496361
Slc3a1	0.397282	0.657599
Tspan8	0.39697	2.25865
Gm43625	0.395864	0.692572
Tnfrsf4	0.395788	0.684709
4732414G09Rik	0.395414	0.348513
Gm14122	0.395189	1.16166
Serpina3i	0.394572	0.435493
Slc16a12	0.393995	2.86506
NA	0.393479	0.425044
Rps27a-ps3	0.393032	1.82243
Tdo2	0.393017	0.453377
Btc	0.392891	1.85194
Gm6611	0.392551	1.8443
Neat1	0.39245	1.02814
Gm16184	0.392174	0.607003
Gm6123	0.392157	1.25209
Gm16211	0.392123	0.604818
Gm26704	0.392072	1.89968
F420014N23Rik	0.391907	1.15389
Gm16170	0.391858	1.23253
Gm12174	0.390202	1.38205
Gm5637	0.390151	0.562555
Gm17249	0.390124	1.41294
Gm42727	0.389762	1.32162
Gm43604	0.389756	1.54163
Gm7658	0.389639	0.68031
G530011O06Rik	0.389636	1.46253
Gm13688	0.389495	0.953788
B230206H07Rik	0.38904	1.92018
NA	0.388001	0.801823
4930422M22Rik	0.387857	0.495112
Gm9517	0.387309	1.38939
4930581F22Rik	0.387185	1.57396
Gm15834	0.387064	1.54928
Efcab5	0.385129	1.04796
Pank1	0.384757	3.07333
Gm37829	0.384682	1.69277
mt-Co1	0.384595	1.81314
4931413K12Rik	0.384295	0.383729
Gbp6	0.383598	1.38094
Rps15a-ps6	0.383332	0.876758
Vmn1r4	0.382809	0.684296
Gm20559	0.382702	1.59589
Psma5-ps	0.382676	1.93857
Spatc1	0.38254	0.672312
C4bp	0.382218	1.51514
Hmgb1-ps3	0.382113	0.533532
Gm42664	0.382095	1.58825
Gm28229	0.381725	2.27982
Gm13803	0.381638	1.10891
Gm12940	0.381478	1.82631
Trpa1	0.381465	1.83311
Nlrp10	0.380483	1.80892
Vwa7	0.379909	1.44914
Gm16279	0.379612	1.44913
Gm4202	0.379337	2.36024
Trank1	0.378972	0.768792
5033417F24Rik	0.378962	0.868671
9830144P21Rik	0.378302	1.3509
Gm6169	0.377619	1.66519
Tmprss4	0.377526	1.4076
Nlrc3	0.377454	0.637174
NA	0.376619	0.936682
Neurl3	0.37641	2.63325
NA	0.376204	1.44533
AI182371	0.376067	0.617494
Gcnt1	0.375554	2.65702
Ano9	0.375071	1.22424
Ccdc148	0.374578	2.16392
Rps27a-ps2	0.374392	2.11606
Calml4	0.373717	2.02453
Gm26670	0.373705	0.514325
Gm26873	0.373456	1.2776
D130043K22Rik	0.372557	0.691194
Kcne2	0.372345	0.469502
Gm28417	0.372052	0.946713
Gm7785	0.371832	0.961279
Gm14325	0.371531	1.15128
Gm15911	0.371488	0.331476
Gm17024	0.371456	0.596695
Ccl5	0.371175	3.18407
Tslp	0.370131	1.54472
Hadhb-ps	0.370058	1.27884
Car2	0.369027	3.69237
Gm10516	0.368876	0.893111
Gm10145	0.368831	1.68656
Mt1	0.368199	3.69237
S100g	0.367875	0.525745
mt-Atp6	0.367262	1.55359
Cfap53	0.367208	0.218228
Gm43203	0.367151	0.584899
Gm43693	0.367003	0.602206
Gm13204	0.365864	0.804652
Dleu2	0.36555	1.39947
Pyroxd2	0.365486	2.05213
Sprn	0.365406	1.0902
Naaladl2	0.365276	1.75179
Gm12138	0.364993	0.317035
Gm5446	0.364725	1.0676
Nr3c2	0.36391	3.12251
NA	0.363532	0.910338
Ugt2b34	0.362987	0.521987
Ube4bos3	0.362858	1.20536
NA	0.362777	1.52846
Gm12543	0.362584	1.38135
1810064F22Rik	0.362046	1.54647
Pcsk5	0.361667	1.76526
Syp	0.361613	1.0072
Rps23rg1	0.36135	2.09949
Gm37144	0.360995	1.16166
Masp1	0.360744	1.68656
Gm43481	0.35999	1.69824
Eya1	0.35919	3.33956
Traf1	0.358398	0.597419
Wipf3	0.358185	1.54705
Ppm1e	0.358182	2.08791
Ppm1h	0.357824	1.97882
Anpep	0.35781	1.82604
Gm15708	0.356989	1.83885
Ptprc	0.356838	0.335447
Gm43413	0.356817	0.57057
Gm42890	0.356753	0.269274
Gm37776	0.356321	1.15547
Cfb	0.355872	0.408203
Gm9694	0.355717	2.03261
Cysltr1	0.355169	0.514561
Slain1os	0.354889	0.567614
Tvp23a	0.354758	1.5186
Gm15787	0.35392	0.886338
Gm20507	0.353737	1.45031
Gm16793	0.353616	1.06526
BC028471	0.352128	0.440771
Gm26510	0.352114	0.591723
Man2c1os	0.351238	0.879585
Prkag2os2	0.351079	0.446931
Frg2f1	0.350875	0.56416
Gm37621	0.349261	1.19447
Gm42979	0.349122	1.2823
5830487J09Rik	0.349019	0.577743
Rps10-ps2	0.348284	2.07688
Gm38257	0.348164	0.826753
Rpl39-ps	0.348071	1.22602
BC048644	0.348056	1.44499
P2rx7	0.347863	0.677857
Ambp	0.347198	0.159629
Gm17083	0.347045	0.473236
Cdk3	0.34687	1.80994
Nrbp2	0.346512	1.04097
Gm42628	0.345588	0.692572
Gm28370	0.345528	1.4492
Gm38253	0.345296	1.21938
NA	0.345007	1.53708
Gm17334	0.344872	0.394538
Cacnb4	0.344808	1.54647
Gm17399	0.344756	0.695032
Gm7278	0.344344	0.839446
Ppara	0.343306	1.08028
Tsg101-ps	0.343276	0.837801
Ipcef1	0.342714	1.16047
Fam20a	0.34251	2.09519
Zpbp2	0.34226	0.297655
Hpgds	0.342246	2.95582
Gm14165	0.341956	1.51294
A930006K02Rik	0.341419	0.789342
Cbfa2t3	0.341056	1.03396
Gm13199	0.340967	0.354554
Gm20186	0.339835	1.42177
NA	0.339286	1.19835
Entpd8	0.339135	0.502583
D430013B06Rik	0.338809	0.710777
Gm6863	0.338672	1.96509
Gm43593	0.338464	0.365227
Gm12116	0.337849	1.35466
Gm29017	0.337572	1.06308
Slco1a6	0.337465	0.308539
Prg4	0.33687	0.382281
Zfp950	0.336765	1.52366
Wif1	0.335754	0.829451
Brdt	0.335483	1.00477
Gm43054	0.335047	1.18873
Gm17259	0.334961	1.18864
Sez6l2	0.334487	0.286052
Serpina1a	0.333592	0.40678
NA	0.333452	0.689284
Gm37607	0.33254	1.58825
Rbm3-ps	0.332522	0.568613
Gm42940	0.332288	0.768463
Rps27rt	0.33225	1.88297
Gm6793	0.332221	0.650071
Gm16185	0.331432	1.84269
Aoc1	0.331309	2.35029
4931406G06Rik	0.331224	0.625491
Gm43254	0.330745	2.0371
Gm4895	0.330513	0.393268
Gm37397	0.330146	1.90396
Cd63-ps	0.330064	1.41446
Rhpn2	0.330005	2.94394
Kctd12	0.32988	2.35029
S100a14	0.329875	1.90181
Mfsd4b1	0.329752	0.772148
Rps21	0.328445	3.10275
A730011C13Rik	0.32835	1.48866
Dact2	0.328232	2.01914
Gm10286	0.328077	0.538482
Gm15868	0.327592	0.586703
Gm43332	0.32747	0.968542
Adam33	0.327417	0.39537
Rida	0.32732	2.41377
Gm12057	0.327235	0.951345
Prex1	0.326453	1.50482
Gm15927	0.326379	0.387618
Ccdc178	0.325993	1.10999
Gm43029	0.325989	0.503142
Creb3l4	0.325608	0.403683
Cndp1	0.325591	1.5955
1600023N17Rik	0.325251	1.16166
NA	0.325052	0.72808
Gm15500	0.324953	1.60556
Rnf186	0.324673	0.839995
Zfp985	0.32435	0.920489
Hal	0.324246	0.720398
A230107N01Rik	0.324045	1.14237
Spx	0.323809	0.469832
Pcdhga11	0.323722	0.610475
Gm43653	0.323132	0.463532
Rpl28-ps1	0.323078	1.9018
NA	0.322875	1.28575
Il15ra	0.322566	1.25264
Smarca2	0.322497	2.68069
Gm37986	0.322179	0.448747
Dhrs3	0.321979	3.46645
Acrbp	0.321971	1.09937
Rufy4	0.321878	1.126
Ccrl2	0.321824	1.11551
Ybx1-ps2	0.321286	0.607003
Gm43588	0.321225	0.393025
Lyl1	0.321211	0.409622
Igsf23	0.321088	1.01049
Rab17	0.321034	0.883823
Tmod4	0.321	0.973881
Ccdc166	0.320708	0.426745
Gm43513	0.320352	1.06252
8430422M14Rik	0.320315	0.346186
Kcnip4	0.320227	0.678538
Rbm3os	0.319969	0.352384
NA	0.319564	0.933244
Gm6055	0.319357	0.457512
Tspan15	0.319319	2.73519
Cited4	0.318619	1.27125
Sox6	0.318561	1.17314
BC037032	0.318469	0.678747
Gm10874	0.318282	0.729701
Ppil6	0.318119	1.33707
5430402O13Rik	0.317926	0.702129
Gt(ROSA)26Sor	0.317909	2.59434
NA	0.317882	0.863128
NA	0.317882	0.863128
Coro6	0.317201	0.797896
Kcnip2	0.317064	0.184267
Gm7895	0.316984	1.04643
6530401F13Rik	0.316593	0.555906
Zic5	0.316462	0.416282
Gm4189	0.316362	0.45821
Gm16166	0.316361	0.559662
H4f16	0.316229	0.607451
Pla2g4c	0.316154	1.75311
Ddx60	0.31612	0.597716
BC106179	0.316078	1.10938
Gm43534	0.315889	1.06851
Gm37785	0.315822	0.5278
Gm29585	0.315805	0.508744
Gm14440	0.315742	0.893595
Ccn6	0.315682	0.491101
BB557941	0.31546	0.484179
A730071L15Rik	0.315288	0.868686
Tppp3	0.315253	1.19835
Gm38366	0.315246	0.642062
Ctxn3	0.315075	1.35261
Gm9958	0.314909	1.6435
Camk1d	0.314863	0.992147
NA	0.314341	0.684296
Gm42986	0.314108	0.376491
Mir17hg	0.314032	1.36344
Arg1	0.313988	0.373467
Matn2	0.313877	2.27982
Gm43310	0.313501	0.394114
Alpl	0.313198	1.38503
Lca5l	0.312352	0.874393
Snx22	0.312318	1.81318
Spata9	0.312276	0.83183
NA	0.311666	0.659211
Gm19557	0.311379	1.14181
NA	0.311077	0.859351
Gm12966	0.310968	0.878826
Pde4c	0.310696	1.21061
Gm43080	0.310521	0.942484
Jam3	0.310436	0.409638
Gm16364	0.310422	0.470906
Lrrc34	0.310349	0.739822
Kcnc2	0.310093	1.07595
Gm42715	0.309604	2.18674
Rnf125	0.309545	1.83652
Morc4	0.30928	2.31758
Spag8	0.308914	0.510244
Rpl19-ps11	0.308602	1.81314
Gm14827	0.308513	0.488426
Sestd1	0.308281	2.69642
Lysmd2	0.307993	1.61917
Cfap126	0.307908	1.19337
Gm11451	0.307898	0.581806
Plce1	0.307397	2.53818
Rnf151	0.307366	0.531278
Gm17022	0.307028	0.824142
AA413626	0.306678	0.89723
Gm14091	0.306419	1.78568
2010016I18Rik	0.306355	0.889467
AV039307	0.306236	0.149997
Gm42820	0.306102	1.08466
Podn	0.30548	1.85194
Gm38020	0.30512	0.694322
Gm36936	0.304641	1.24145
Gm7285	0.304556	1.69303
Sap30bpos	0.304227	0.478766
Ankrd23	0.303937	1.32093
Card9	0.30365	0.446984
Gm21781	0.30355	1.22602
Akr1c14	0.303349	1.27273
Gm43747	0.303	0.535382
Gp2	0.302955	0.385912
5730585A16Rik	0.30289	1.15191
Tnfrsf18	0.302626	0.780173
Tmc4	0.302228	1.12286
Gm20427	0.301966	0.741617
Vdac3-ps1	0.301938	1.42363
Gm10517	0.301883	0.621863
Gm37795	0.301664	1.15547
Tmem64	0.301594	3.16785
Smim24	0.301115	0.491344
Gm37090	0.301039	0.956874
Gm6039	0.300547	0.512096
Gm20655	0.300348	0.35833
Gm15788	0.300159	0.765787
Spaca6	0.299879	0.733347
Rps2-ps6	0.299775	1.93641
Gm28941	0.299662	0.753823
Gm43857	0.299456	1.19685
Abcb11	0.299424	0.549878
Ifit1bl2	0.299282	0.971929
Gm12183	0.298993	1.89346
Ppm1l	0.298982	3.06502
Gm38077	0.298921	1.15086
Tpt1	0.298868	3.16785
Gm43081	0.298615	0.765029
Bcas1	0.298418	1.0948
Gm16299	0.298224	1.04291
Gm5540	0.298005	0.37064
Spaca9	0.29796	1.29744
Necab3	0.297744	1.26329
Gm38162	0.297488	0.379862
NA	0.296709	1.72013
Gm5873	0.295964	0.577346
Cdkn1c	0.295714	1.97634
Gm26596	0.295645	0.642122
1700112J16Rik	0.29563	0.613872
Rnf170-ps	0.295266	0.365017
Gm11847	0.29521	1.70417
Gm8203	0.295182	1.00693
Rnf213	0.294934	1.81634
Tlr4	0.294226	1.96963
Lama1	0.294085	2.21109
Agt	0.293829	2.40363
Gstp-ps	0.293511	1.51101
Lat	0.293401	0.351079
4931415C17Rik	0.2934	1.97977
Gm43088	0.293198	0.481187
A930004J17Rik	0.293079	1.13982
Npff	0.292931	0.741268
Sh3kbp1	0.292846	0.541204
Gm43379	0.29279	1.95216
Gm6394	0.292672	0.468894
Gm6525	0.292593	0.602143
Tgfbr3l	0.292426	0.887325
Gm11611	0.29231	1.16026
Impg2	0.292281	0.241203
Wnt5b	0.292022	2.74632
Slc25a27	0.291884	1.33826
NA	0.291683	0.60715
B230369F24Rik	0.291285	1.0666
Gm16209	0.291089	0.318259
Gm15879	0.290969	1.36037
Hoxb5os	0.29095	1.04809
Ly6g5b	0.290936	0.821168
Fut4	0.290557	1.4311
Plp1	0.290278	1.38597
Gm37249	0.290119	0.589595
NA	0.289937	1.18216
Zdhhc15	0.289257	2.35269
Flvcr2	0.288809	1.07805
0610009E02Rik	0.288706	0.564746
Gm17039	0.2886	0.548825
Gm26648	0.288265	1.58544
Gm35048	0.28804	1.43437
A430035B10Rik	0.287691	0.905448
Tomm6os	0.286501	0.907859
Gm10925	0.28636	1.13624
Impact	0.286306	4.00606
Gm43039	0.285505	1.25534
Card14	0.285199	0.857993
Fgf7	0.285197	0.215493
Gm43138	0.285132	0.581022
Gm26590	0.285126	0.474907
Gm9752	0.285094	1.0792
Gm38102	0.284983	1.0432
Gm17491	0.284586	1.43138
NA	0.28427	1.01781
Acot13	0.28414	2.12403
Gm42572	0.284057	0.829468
Angpt2	0.283383	1.58544
Srgap1	0.282854	1.80181
Slc13a4	0.28277	0.269805
Malrd1	0.282718	3.63949
Pbld2	0.282703	1.02837
Tbx6	0.282465	0.909476
Zbp1	0.282321	0.359444
Eomes	0.282218	1.33935
D930048N14Rik	0.282115	1.26399
Krt28	0.281923	0.312758
Casp4	0.281835	2.08791
Gm13496	0.281753	0.218228
Ly6c1	0.281473	0.630542
Fam189b	0.281423	0.664689
Bmp3	0.281284	2.73519
Arg2	0.281239	1.37046
Samd9l	0.281113	2.94394
Gm47283	0.28106	0.883551
Gm21817	0.280984	0.890731
Gm20683	0.280375	1.11331
Gm42669	0.280367	1.04779
Cpn1	0.280202	1.21555
Gm37696	0.280079	0.308777
Gm43328	0.279574	0.984152
Gm13841	0.279563	0.255504
Gm7162	0.279461	0.423776
N4bp2l1	0.278741	2.36454
9430002A10Rik	0.27864	0.435703
4930562F07Rik	0.278432	0.683838
Blnk	0.278419	2.78679
NA	0.278266	0.363865
Gstm1	0.278101	2.45037
Mal2	0.277978	2.22601
Papln	0.277936	1.92334
Npb	0.277725	0.462411
2210408F21Rik	0.277688	1.18303
Gm38057	0.2775	0.576057
B2m	0.277382	2.92977
Gm8121	0.276787	0.563102
Gm13651	0.276594	0.256889
Lrrc39	0.276171	1.2627
Slc4a4	0.276039	2.2371
Gm20045	0.275884	1.36117
4930539J05Rik	0.275594	0.740409
Gm7265	0.275462	0.48981
Gm12164	0.275191	0.332691
1500015A07Rik	0.275081	2.45108
Slc25a2	0.274929	0.714696
Upp1	0.274554	1.28463
Gm43461	0.27455	0.968642
NA	0.27441	2.63262
Gm10080	0.27396	0.636479
Rps13-ps4	0.27372	0.654338
Tgtp2	0.273537	1.05963
Rassf9	0.273468	1.18694
Akr1b7	0.273347	1.08136
Gm14403	0.273324	0.986972
Zfp345	0.273271	1.37697
Tnfrsf26	0.272818	0.225523
Gm15638	0.272615	0.894609
2900089D17Rik	0.272481	0.779391
Pcdhgb1	0.272481	0.541204
Casc1	0.27248	0.807922
Nat8f1	0.272442	1.0446
Gm14387	0.272097	1.74221
Rasl11a	0.271592	2.09519
1700001L05Rik	0.271184	0.809692
Gm11739	0.27117	0.966944
Mir181a-1hg	0.270981	0.922875
Gm42957	0.270925	0.455749
Tssk4	0.270593	0.882433
Gm10163	0.270563	0.359001
Txndc16	0.270478	3.06323
Gm28800	0.270306	0.752316
Rpsa-ps10	0.270199	2.00734
Prkcg	0.270194	0.689025
Depdc7	0.269983	1.92115
Tcp11l2	0.269945	3.02188
5430400D12Rik	0.269585	0.620059
C1qtnf1	0.269289	2.12403
Abat	0.269273	0.573108
Gm5493	0.269081	0.306836
Gm38336	0.268758	1.44135
A330023F24Rik	0.268691	0.236216
Gm11335	0.268606	0.390256
Gm26513	0.268449	0.714254
NA	0.268379	1.36822
Pla2g4a	0.268198	1.60754
Rsrp1	0.268143	1.06752
Gm17705	0.267663	0.625263
Gm26642	0.267554	0.89919
Atp6v0c-ps2	0.267355	1.38014
Gm42913	0.267249	0.502213
NA	0.267059	0.876292
Gm4332	0.267049	2.9696
Gm43162	0.26693	0.591527
NA	0.266869	0.731482
Cybrd1	0.266795	0.567354
9530056K15Rik	0.266547	0.410097
Nceh1	0.266303	2.75877
Rilp	0.266241	0.884518
Spdya	0.265851	1.44407
Tsc22d3	0.265702	2.26619
Echdc2	0.265651	1.2776
Rps11	0.265554	2.2213
Il17f	0.265502	0.473041
Gm43823	0.26493	1.63925
6330403K07Rik	0.264768	1.05735
Kifc2	0.264643	1.05569
2310015A10Rik	0.264487	1.81013
Gm7598	0.264465	0.313742
Gm10101	0.264348	0.900719
D630044L22Rik	0.264304	0.911152
9330151L19Rik	0.264241	1.14866
Mdga1	0.26418	0.894957
Gm42600	0.263851	0.986972
Gm42648	0.263262	0.318852
B430218F22Rik	0.263048	0.284074
Gm29106	0.262877	0.334978
4933406P04Rik	0.262768	1.07691
Dok2	0.262743	0.215672
2900093K20Rik	0.262581	1.53226
Rpl17-ps5	0.26255	0.955166
Rgs10	0.262521	1.20261
Xkr6	0.262063	1.77994
Gbp7	0.262058	2.77635
Spata1	0.261789	1.04259
Gm43681	0.261773	1.40016
Gm47512	0.261695	0.408726
Gm43362	0.26152	2.11606
Gm43654	0.261146	1.18685
NA	0.261134	1.82734
Gchfr	0.260974	1.23643
Gm16982	0.260898	0.491185
Sult6b1	0.26081	1.70633
Lrriq3	0.260554	1.09465
Pts	0.260363	1.61136
H4c3	0.260312	0.68334
Elapor2	0.260278	0.982863
Gm128	0.26026	0.314609
Gm11769	0.260184	0.297655
Trim69	0.259787	0.363672
Ttc36	0.259685	0.970984
Pla2g4b	0.259364	0.575597
Gm43858	0.259245	0.704405
Ncoa1	0.259223	2.61335
Gm14410	0.259084	1.31836
Uckl1os	0.258922	1.29721
Mapk15	0.258609	0.73813
Ccdc73	0.258547	0.471185
Slc13a1	0.258336	0.995079
Eepd1	0.258253	0.947274
Gm38248	0.257959	0.880874
Gm4524	0.25777	1.63032
Adra2a	0.257492	0.479991
NA	0.256812	0.305255
Borcs7	0.256806	2.10219
Gm37303	0.256676	0.558922
NA	0.25667	0.777631
Scd4	0.256662	0.611935
NA	0.256657	0.510995
Gm26725	0.256656	0.825357
Rpl37rt	0.256414	1.61269
Gm37724	0.256103	2.24587
Gm21982	0.255961	0.788605
Rpl31-ps8	0.255935	1.77515
Jpx	0.25593	0.576991
Chka	0.255563	1.48316
NA	0.255434	1.39843
Cdo1	0.255206	0.577258
C130036L24Rik	0.255204	1.88513
Gm16938	0.254952	0.736671
Rps20	0.254863	2.16392
Snhg3	0.254685	1.96424
Oasl2	0.254568	1.696
Zbtb32	0.254329	0.69257
Ccdc183	0.254125	0.581278
Csf3	0.254006	0.3506
Gm43071	0.25388	1.36896
Cbr3	0.253805	1.67098
Gm42658	0.253761	0.529018
Gm26621	0.253725	0.978814
Zmynd15	0.253537	1.57724
Gm19680	0.253188	0.870827
Gbe1	0.252929	1.91446
Rps27	0.252852	1.99946
AU041133	0.252849	2.33778
Klhl24	0.25282	3.68249
Asic3	0.252303	0.360009
Actr3-ps	0.252227	0.55507
NA	0.252115	1.34895
Fbln1	0.251845	1.38154
Gm38190	0.251645	1.92194
Tbl1xr1	0.251511	1.65162
Smco4	0.251339	1.06624
Wfdc3	0.250786	1.04059
Igflr1	0.250763	0.568429
Zfp934	0.250701	1.54645
Gm20605	0.250597	0.807922
Neu2	0.250462	1.35643
Ggt1	0.249698	1.35625
Csta2	0.249603	0.735193
NA	0.249435	1.38503
Slc15a2	0.249385	1.45102
Ankrd16	0.248546	1.12567
Gm29361	0.248382	0.793308
Kctd12b	0.248332	1.41621
Gbp4	0.248304	1.92548
Ly96	0.248145	1.93754
Gm37933	0.248031	0.648623
Gm5931	0.24762	0.868553
2810405F17Rik	0.24761	1.0813
1700055D18Rik	0.24755	0.568375
NA	0.247545	1.50545
H2ac20	0.247329	0.557967
Itm2b	0.247158	2.6877
P2rx2	0.247065	0.498241
Gm11841	0.246974	0.303214
Gm16206	0.246948	0.92562
Cxcl5	0.246678	2.178
Gm11696	0.246643	0.572433
Gm12758	0.246559	0.744341
Rpl36a-ps2	0.24651	1.63127
Polr2k	0.246169	2.13127
Mpp3	0.245979	1.42575
Rpl34	0.245638	2.03379
Gm20342	0.245585	1.13606
Gm43272	0.24557	0.464554
G430095P16Rik	0.245408	1.06526
Gm7027	0.245375	0.256724
Snhg14	0.245155	1.2844
Reep1	0.245015	0.491101
Mrpl23-ps1	0.244893	1.605
Zc3h7a	0.244734	0.936682
Gm20394	0.244724	0.758844
Rtraf-ps	0.244713	1.3297
Gm6157	0.244364	0.218687
Slc39a4	0.244262	0.829451
Slc40a1	0.244011	3.15769
9130017K11Rik	0.243987	1.20519
Btf3-ps1	0.243939	0.58286
6430590A07Rik	0.243926	0.463672
Msh5	0.243569	1.37184
Plgrkt	0.243289	2.53711
Zfp970	0.243067	2.27242
Tle6	0.243041	0.735193
Pcmtd1	0.242997	2.40363
Gbp9	0.242947	1.63743
Gm10143	0.242775	1.81318
Gm9256	0.242529	0.374415
Ttll10	0.242367	0.632077
Gm3636	0.24209	1.98873
Emb	0.242055	3.17326
NA	0.241993	0.163133
Gm37127	0.241829	0.739499
1700065D16Rik	0.241732	0.371336
B430212C06Rik	0.241305	1.32354
Crebrf	0.241072	1.72321
C1ra	0.241016	1.93243
Gm4149	0.240795	1.27389
Zfp53	0.240761	1.8666
NA	0.240591	1.03756
Gm10603	0.24055	0.503393
Pigp	0.240202	3.03861
Pnisr	0.23986	1.03756
4921507G05Rik	0.239606	0.461299
Gm6652	0.239548	0.205115
Gm16534	0.239396	0.642272
Rps6-ps4	0.239308	1.89242
Gm4925	0.239129	1.38605
NA	0.239073	0.512648
Gm11100	0.238923	0.506154
Zeb1	0.238725	1.09988
Evc	0.23861	1.27653
Saxo2	0.238483	0.955796
Lrg1	0.238469	0.357798
Slc35g2	0.238327	1.22126
Tgtp1	0.238052	0.857597
4930532G15Rik	0.2378	0.559287
Lef1	0.237626	0.245309
E430024P14Rik	0.237415	0.66122
Gm8494	0.237365	0.548119
4930426I24Rik	0.237206	0.570701
4930500F10Rik	0.237037	0.777671
Uap1l1	0.236432	2.79741
Gm8566	0.236045	0.492287
Pcolce	0.23572	2.95582
3110083C13Rik	0.235685	1.21564
Dmac2l	0.235378	1.94704
Mep1a	0.23527	0.50893
Kif27	0.235231	1.89782
Gm42829	0.235085	0.9791
Cmpk2	0.235069	1.33603
Gm6556	0.234866	0.513744
Paxbp1	0.234708	1.0794
Tbc1d8	0.23469	1.88297
Plscr2	0.234607	1.69245
Zfp455	0.234543	2.00008
Gm43136	0.234454	0.707299
Gm28875	0.234246	1.37319
Gm42462	0.233898	0.679551
Rbis	0.233865	2.05618
Gm7901	0.233795	1.4537
Rad9b	0.233692	1.52187
Tgfbr3	0.233556	2.24587
Gm26574	0.233426	0.355551
Gm36995	0.233175	1.147
Son	0.233078	1.22672
Gm11400	0.23299	0.77201
Gm3468	0.232776	1.6546
Wnt10a	0.232504	1.20431
Pnldc1	0.232341	0.302552
4930518I15Rik	0.232255	0.373787
Rpl22l1	0.232204	2.41003
2310047D07Rik	0.232064	0.554183
Gm26724	0.23185	0.757664
Gm2541	0.231798	0.389419
Tinag	0.231752	1.48738
Gbp3	0.231632	0.683838
C920006O11Rik	0.23162	0.352946
Gm42858	0.23158	0.505331
Gm37285	0.231556	0.812258
Vsig10l	0.231461	1.3062
Impdh2-ps	0.231398	2.09596
Gm42585	0.231269	0.53384
Lama3	0.231228	1.58477
Akr1c13	0.231184	1.01982
Sh3bgrl	0.231017	1.59799
Junos	0.230573	0.31017
Tmem181b-ps	0.230531	1.20358
Gm8797	0.230336	0.555906
Syne2	0.230243	1.16909
mt-Rnr2	0.2302	1.90305
Rpl27-ps3	0.230137	1.08148
Stox1	0.230082	1.06458
Cytip	0.230045	1.13465
Ttc30a2	0.229516	0.521269
Mthfd2l	0.22946	2.11793
Gm16023	0.229363	1.33391
Gm14681	0.229254	1.28228
Traf5	0.229143	1.82678
B130024G19Rik	0.228635	0.39134
Gm9385	0.228522	1.61991
Eml1	0.228519	1.7783
Gm9531	0.228317	1.31245
Tagap1	0.228188	1.45385
Pygm	0.228162	0.314356
NA	0.228096	1.18682
Gm37893	0.228083	0.807922
Faah	0.228013	2.18382
4930404I05Rik	0.2279	1.00929
4833413G10Rik	0.227778	1.29649
Gm12366	0.227466	0.554089
Atg10	0.22743	1.57435
Nanos3	0.227358	0.346226
Mylip	0.227191	2.5897
Lrp2	0.22718	1.85269
1500015L24Rik	0.227129	0.983869
Sap25	0.227075	1.03841
Kcnk10	0.227019	1.29489
Gm37174	0.226858	0.611935
B130046B21Rik	0.226659	0.761654
Epb41l4b	0.226638	2.57281
Gm6501	0.226624	0.396723
Gm9207	0.226561	0.417039
Ivns1abp	0.226341	1.0666
Gm10709	0.226211	0.635363
Arsg	0.225792	1.13412
Cutal	0.225568	1.52292
Gm15601	0.225324	1.03419
Rap1gapos	0.22509	0.300615
Gm17102	0.224689	0.404441
Gm12258	0.224593	2.56871
Ankmy1	0.224484	0.364864
Gm13071	0.224416	0.35964
E330034L11Rik	0.224407	0.973167
Mroh1	0.224372	1.14428
Zfp521	0.224242	1.75789
Gm9625	0.223754	0.930901
Rasal1	0.223734	0.762699
Gm37292	0.223648	0.65958
2810454H06Rik	0.223645	1.02181
Zfc3h1	0.223544	1.19045
Cetn3	0.22354	1.83708
NA	0.223398	0.459386
Mtch2	0.223339	2.08791
1700034H15Rik	0.223219	0.701026
Ptprv	0.223128	0.136979
Gm13421	0.223042	1.53079
St6galnac3	0.222723	0.865831
Zcwpw1	0.222457	1.83708
Adh1	0.222369	0.238961
Cryz	0.222211	2.12403
Gm5844	0.22172	0.317147
Paqr5	0.221505	3.52877
Stamos	0.221233	1.19983
Gm8355	0.221145	1.41923
Sycp3	0.221136	0.562681
Bloc1s6os	0.220828	0.499335
Slc12a5	0.220722	0.936479
Hk1os	0.220478	0.803722
Gm43549	0.220447	0.895345
Gm11914	0.220346	0.711123
Slc35g1	0.220084	2.4143
C3	0.21997	1.36928
2210406O10Rik	0.2199	0.616311
Ppp4r1l-ps	0.219547	0.761013
Srsf11	0.219457	1.09223
Uba7	0.219004	0.892565
Gm17907	0.218901	0.343095
Il18bp	0.218826	0.740409
NA	0.218688	0.559882
Gm12576	0.218655	0.262387
Cpeb2	0.218588	0.552224
AA474408	0.218516	0.647602
Zfp820	0.218474	2.34636
0610009L18Rik	0.218353	0.86514
Laptm4b	0.218342	4.17331
NA	0.218234	0.250217
Hoxaas3	0.218069	1.32788
Nrg4	0.217839	0.696562
Prdm11	0.217822	1.45319
Ypel2	0.217652	1.79471
Brme1	0.217525	2.10973
Gm6288	0.217439	0.507076
Hspd1-ps3	0.217269	1.05708
Gm26628	0.217201	0.376491
Man2a1	0.216922	2.56007
Slc26a6	0.216703	1.05414
Hoxb3os	0.21665	1.71684
Rpl9-ps6	0.216622	1.77039
Abhd16b	0.216408	0.502782
Gm26788	0.216219	0.473268
Wdr72	0.216127	0.478243
Crnde	0.215921	1.8662
Gbp2	0.215701	1.44595
Gm43667	0.215457	0.788907
Fnip1	0.215398	4.17331
A130014A01Rik	0.215327	1.33101
Tbx2	0.21494	0.470503
C4a	0.214799	0.718663
Gm13456	0.214731	1.15086
Gm43128	0.214676	0.264708
Gm6741	0.214636	1.96654
Tnfrsf1b	0.214568	1.76526
Slc6a6	0.214469	1.40528
Sema3c	0.214436	1.71152
Ramp3	0.21437	1.75086
AW549877	0.214325	2.29842
Klhl1	0.214288	0.285383
Ptpn22	0.214278	0.22426
AI854703	0.214086	1.88966
Prr22	0.213961	0.335938
Gm2000	0.213554	2.01796
Clca3a1	0.213527	0.265756
Alms1-ps2	0.213422	0.829468
4933430I17Rik	0.21315	0.42298
Cbln3	0.213083	0.218436
Rplp2	0.21306	2.11707
Kcnh7	0.212888	1.07898
Gm5648	0.212798	0.278799
Gnai1	0.212703	2.1666
Aldh1l2	0.212671	0.427815
Gstp2	0.212367	1.57396
Gspt2	0.212357	1.88914
Stox2	0.212205	2.35528
Il17rb	0.211885	0.926561
Hexa	0.211657	2.24684
Fbxl12os	0.211655	0.96561
Veph1	0.211537	2.99741
Cabyr	0.211511	0.621214
Eldr	0.21115	2.0371
Cobll1	0.211098	2.03451
Gsto1	0.211082	2.32706
H4c4	0.210942	0.229658
2610020C07Rik	0.210897	1.40617
Rps15a-ps4	0.210801	0.404451
Gm9392	0.210714	0.280664
Cmtm3	0.210654	2.26331
Gng3	0.210608	1.15577
Gm42878	0.210355	0.75816
Gm7984	0.210164	0.791934
Gucy2g	0.209831	0.642214
Rpl6l	0.209512	1.31883
Firre	0.209317	0.477338
4933437G19Rik	0.209097	1.06485
Gm17690	0.20897	1.71254
4932422M17Rik	0.208819	0.852621
Mturn	0.208759	1.41636
Sat1	0.208698	1.66693
2610037D02Rik	0.208624	1.53213
Chdh	0.208595	2.51332
Gm38387	0.208557	0.641269
Cfp	0.208551	0.969163
Tafazzin	0.208531	1.51349
1600020E01Rik	0.20849	1.10053
Kcnmb4	0.208487	0.38732
Pan3	0.208444	1.18623
Gm5641	0.208352	1.37048
Gm28192	0.208089	0.9791
Cox5b-ps	0.207974	0.347374
Gimap9	0.207898	1.44244
Etfbkmt	0.207827	2.49755
Srrm2	0.207761	0.851182
Gm14023	0.207733	1.09671
A530041M06Rik	0.20762	0.237544
Gm42998	0.207428	0.486362
Rtp4	0.207349	1.71831
Airn	0.206906	0.659401
Gm42659	0.206758	0.511191
D730003I15Rik	0.206604	1.21107
Gm15894	0.20632	0.541204
Lrrc58	0.206313	1.84354
Stxbp6	0.206255	2.03725
NA	0.206243	1.61458
Tspyl2	0.206242	1.152
Sap18b	0.206183	1.34267
Ehf	0.206164	1.46669
Tgfbi	0.206113	0.627791
Gpr137b-ps	0.206096	1.02171
Keg1	0.206016	1.21802
Appl2	0.206001	0.804652
Guca1b	0.205735	0.431367
NA	0.205698	0.247582
Selenbp1	0.205518	2.0861
C2cd4a	0.205462	0.611711
Gm42546	0.205443	0.96247
Stpg1	0.205274	0.545174
Mblac2	0.205251	1.1697
3000002C10Rik	0.205139	0.718174
Ino80dos	0.205129	2.13127
H2ac11	0.205068	0.346456
1700096K18Rik	0.205014	1.1301
Kank3	0.204941	0.920148
Cops9	0.204801	2.0602
Gas5	0.204794	2.18382
Casp12	0.204719	1.6166
Agbl3	0.204682	2.03586
Slc2a9	0.204682	0.839166
Gm26826	0.204524	2.05948
2700099C18Rik	0.204174	1.73565
Prom1	0.204166	2.54952
Myo9a	0.204018	1.47228
Sprr1a	0.203982	1.81262
NA	0.203407	0.539576
Ndufa3	0.203308	1.79425
Psors1c2	0.203092	0.64215
Ctps2	0.203088	3.41203
Egln3	0.203078	1.60044
Gm15832	0.202846	1.14342
Spc25	0.202804	1.67189
Mpc2	0.202626	1.43846
Pam	0.202618	1.22234
Msrb2	0.202515	0.974233
Cd47	0.202448	2.39659
Gm17709	0.202273	0.814403
2310043M15Rik	0.202262	1.68656
Tcf7l2	0.202144	2.17582
Serinc4	0.201879	0.79055
Metap1d	0.201721	1.6297
Hspg2	0.201687	1.21063
5930411N13Rik	0.201656	0.416282
Sptssa	0.201632	1.18786
Ptprcap	0.201586	0.359426
9230111E07Rik	0.201473	0.221038
Selenop	0.20146	0.904134
Gm43190	0.201386	0.223595
Anapc13	0.201097	2.00433
Srpk3	0.200984	1.11575
Cldn15	0.200874	0.425044
Doc2g	0.200823	0.714463
D3Ertd751e	0.200635	2.7665
Gm38155	0.200571	0.627037
B230317F23Rik	0.200519	0.309521
Fetub	0.200504	1.18613
Gm16310	0.20047	0.37796
Mki67	0.200468	1.24574
C1qtnf6	0.200414	0.283307
Tmem71	0.200347	1.69651
Trp53inp1	0.20021	2.67028
Rpl22	0.200064	2.76893
Gm15775	0.200027	0.334586
Tspan12	0.19999	2.02008
Ptbp2	0.199869	1.83708
Ndrg1	0.199727	3.92758
Tmco1	0.199636	1.67098
Foxh1	0.199336	0.310079
2310034G01Rik	0.199244	1.27653
Slc2a4rg-ps	0.199234	0.668145
Stra6	0.199144	0.308777
Gm4631	0.19903	1.73893
Micos10	0.198912	1.74112
Apol9b	0.198878	1.0612
Tmem265	0.198718	1.00536
Fam83e	0.198502	0.230802
Myom1	0.1982	0.45888
Lap3	0.198138	2.08791
Mroh3	0.198007	0.21102
Gm42463	0.197766	0.634966
Car7	0.197621	0.754537
Atp5e	0.19761	1.70417
Nrep	0.19746	2.7826
Stmn1	0.19739	2.63668
Zfp697	0.197308	2.02285
Arrdc3	0.197031	1.53215
Hnrnph1	0.196931	0.969706
Dancr	0.196909	0.674708
L3hypdh	0.19686	1.55471
Gigyf1	0.196811	0.75493
Gm43305	0.196798	1.65092
Zfp942	0.196798	2.63262
Gm20522	0.196623	1.09868
Leng8	0.196593	0.808113
Gm14508	0.196567	0.777004
AI480526	0.196533	0.484281
Spi1	0.196528	1.35003
2900052L18Rik	0.196461	0.856778
Slc27a3	0.196458	0.903186
Zfp991	0.196435	1.35614
Gm6225	0.196435	0.292553
Sgpp2	0.196187	2.88474
Dennd6b	0.196159	0.664689
Zfp101	0.196118	1.82942
Spata17	0.196065	0.515979
E230001N04Rik	0.196019	0.425231
C1s1	0.195984	0.242395
Id2	0.195897	2.22112
NA	0.195859	0.892487
Gm4673	0.195709	0.889042
Arhgap4	0.195418	0.237663
Snhg20	0.19526	0.897183
Cchcr1	0.195238	0.953929
Zfp943	0.19502	1.97007
2010315B03Rik	0.195012	1.83708
Nscme3l	0.194639	0.359834
Gm10825	0.194571	0.129043
1700007E05Rik	0.194493	0.233884
1810062G17Rik	0.194434	0.590201
Cox6c	0.194342	1.75586
Zfp760	0.194106	2.41003
Myo6	0.194063	2.12403
Esr1	0.193815	0.43553
Gpsm3	0.193553	0.628405
Rps29	0.193528	1.59799
Gm7935	0.19345	0.883551
Gm12992	0.193262	0.568103
Kmt2d	0.193	1.11731
Gm10819	0.192823	0.34829
Fam193b	0.192811	0.826345
Aldh6a1	0.192684	2.10973
S100a10	0.192633	2.65665
Gm14421	0.192445	0.604798
Gm11766	0.192361	0.40889
Pdxk	0.192285	1.71152
Cfap74	0.192218	0.68127
A430018G15Rik	0.192193	0.997059
Syne1	0.192151	0.849745
Cys1	0.192073	1.60458
Ccdc39	0.192022	1.25696
Sema6a	0.192003	0.607647
Map2	0.191975	0.794708
Glb1l	0.191954	1.04933
Cers3	0.191932	0.191428
Adhfe1	0.191912	0.293954
Uvssa	0.191848	1.02872
Pkd2l2	0.191805	1.78345
Ftx	0.19173	1.8443
4932438H23Rik	0.191695	0.159629
Gm16794	0.191629	0.46416
Sclt1	0.191627	2.41003
Gm26813	0.191601	0.524452
Acadm	0.191421	2.38958
Nedd9	0.191303	1.71254
Ccnl2	0.191232	0.746308
Gm17216	0.191181	0.169174
Gm43545	0.191172	1.53769
Luc7l2	0.191092	1.17104
Tnni3	0.191028	0.218228
Slc7a7	0.19083	0.42656
Gm37415	0.190737	0.413752
Clic5	0.190715	2.37469
Cntrl	0.190675	1.06002
Gm6436	0.190598	0.51769
Gm43775	0.190399	0.771191
Atp5mpl	0.19038	2.28392
Mfsd4a	0.190242	1.17298
Tbc1d10c	0.19012	0.960668
Rhbdl1	0.190107	0.551251
Cmbl	0.189674	1.09099
Gm9905	0.189564	0.704275
Myh7b	0.189289	0.678538
C130083M11Rik	0.189086	1.25571
Gm43597	0.189011	0.438097
Dpp7	0.188932	1.94364
Ppargc1b	0.188869	1.47435
4930507D05Rik	0.18855	0.502945
Per3	0.188448	1.09671
Birc6	0.188309	1.314
Rev3l	0.188267	1.66541
Prdx1	0.188143	1.29103
D630011A20Rik	0.188011	0.345288
Comp	0.187885	0.223323
Cstb	0.18776	1.82857
Kbtbd3	0.187726	1.44924
Prr15l	0.187594	2.21981
Gm6204	0.187593	0.495358
Ttll3	0.187333	0.80367
Gm4540	0.187219	1.05965
Ifit1	0.187197	1.33306
Lyrm4	0.187039	1.23837
Gm20531	0.186753	0.402337
Gm15784	0.186638	1.07852
9330020H09Rik	0.186549	0.934902
Spata13	0.186518	1.12878
Noxo1	0.186513	1.67924
Gm4890	0.186367	0.558951
Oxr1	0.186338	2.10973
Derl3	0.18625	1.40838
Phf11c	0.185863	0.635553
mt-Rnr1	0.185853	1.54516
Naca	0.18572	1.60157
Ccdc163	0.185693	0.983814
Ftl2-ps	0.185676	2.57447
Adi1	0.185652	1.70417
Bach2	0.185441	0.511847
Manba	0.185426	2.49512
Piezo2	0.185405	0.989786
Rab32	0.185394	1.06928
Ppcdc	0.185111	1.23585
Nr1d2	0.18508	1.92369
Dzank1	0.185053	1.58006
2700038G22Rik	0.184814	0.471216
Rps7	0.184756	1.60064
Zfp868	0.184687	2.38349
Gm9403	0.184536	0.317789
Gm53	0.184453	1.14029
Gm15344	0.184347	0.331476
Rbak	0.183801	1.44255
Gm37154	0.183774	0.498879
Gm11478	0.183679	1.2661
Tmem256	0.183593	1.82631
Slc16a6	0.183578	1.82734
Ccdc24	0.183526	1.01781
Rexo5	0.183443	0.784095
Rab36	0.183	1.11871
Ing4	0.182588	1.78345
Zfp932	0.1825	1.73572
Gm37170	0.182466	0.346456
Tmem176b	0.182439	3.01538
Gm6598	0.182327	1.08946
Ppia	0.182273	1.60015
Mtcp1	0.182064	1.06988
H4c1	0.181894	0.2092
Apoe	0.181882	0.544983
Vps13d	0.181853	1.78554
Rps25	0.181733	1.71152
Fnip2	0.181376	1.6166
Nt5e	0.181262	0.43916
Cbr1	0.18119	1.08734
Dtx4	0.18118	2.33962
Zfp808	0.181154	1.39202
Ccl2	0.181073	0.789746
Ccdc122	0.180958	0.931107
Herpud1	0.180849	3.41203
Arhgap33	0.180739	0.949479
Gsta3	0.180734	0.599048
Anxa9	0.180717	1.21833
Gm15122	0.180563	0.212096
Gm43445	0.180551	0.228211
Gm15950	0.180345	0.256889
1700056N10Rik	0.180309	0.614626
5730405O15Rik	0.180162	0.30409
Fam227a	0.179875	0.990446
Slc26a8	0.179857	0.295083
Depp1	0.179847	0.857597
Rtel1	0.179835	0.716666
Rchy1	0.179828	2.20586
2810013P06Rik	0.179774	1.53422
Cep250	0.179557	0.9006
Cxcl10	0.179549	1.3394
Nfib	0.179444	1.59773
A230103J11Rik	0.179443	0.914262
Rc3h2	0.179422	1.9008
9430037O13Rik	0.179371	0.798807
BC002059	0.179348	1.05956
Gm16348	0.179277	0.480349
Zfp433	0.17917	1.87394
Gm37973	0.179051	0.291504
Snhg18	0.179043	1.95134
Gm36401	0.179019	1.64495
4933407K13Rik	0.17895	1.19207
Fam174b	0.178942	1.01671
Map3k5	0.178893	1.38086
Gm17546	0.178769	1.10573
Gm32200	0.178691	0.199834
Arl5c	0.178688	0.475473
Gm20257	0.178527	0.511847
Gm26569	0.17847	0.258315
Gm13776	0.178284	0.41707
Zfp965	0.178037	0.206605
Fer1l6	0.178028	0.221218
Catsper4	0.177975	0.242743
Ggt6	0.177949	0.412969
Ttc6	0.177873	0.921136
Hadhb	0.1778	1.43012
Flcn	0.177798	1.8824
Rps12	0.17777	1.56329
Nr1h4	0.177753	0.986972
NA	0.177619	0.230648
Clk1	0.177596	2.06251
Col9a3	0.177559	0.246971
Ankle1	0.177374	0.858331
Ctf2	0.177335	0.40717
Gnal	0.176911	2.12403
Zfp971	0.176896	1.69161
Gm29170	0.176839	1.73949
Csf2ra	0.176757	1.24351
2810029C07Rik	0.176721	1.11418
Med28	0.176686	1.71649
Slc18a2	0.176452	2.06404
Prpf39	0.176408	1.45248
Nfat5	0.17613	0.749969
Mpped2	0.176102	1.77947
Tbc1d4	0.176065	1.91969
Mterf1a	0.176061	1.97668
Vil1	0.175885	0.0904763
Ppp2r5a	0.175637	1.73679
Echs1	0.17562	1.15222
Rfk	0.175428	1.54516
Slc25a36	0.175403	1.30835
Aloxe3	0.175365	0.330786
Ifi47	0.175354	0.628405
Gm42502	0.175317	0.507511
Xndc1	0.1752	1.12642
D630039A03Rik	0.175017	0.113982
Tsnaxip1	0.175009	0.479921
Zfp995	0.174893	1.54716
Plau	0.174486	2.49366
Snx10	0.174475	1.74765
Igsf6	0.174274	0.223873
4930526A20Rik	0.174223	0.163363
Tet2	0.174153	1.81314
Slc6a17	0.174072	1.34442
4632404H12Rik	0.17403	1.86231
Elk4	0.173851	1.14967
NA	0.173712	0.402955
Med9os	0.173688	0.556476
Gm38140	0.173658	0.230833
Gabarap	0.173634	2.01652
Fbxo32	0.173506	2.01163
1700066B19Rik	0.173505	0.444979
1700120C14Rik	0.17347	0.224819
Plxna3	0.173428	0.715034
Rmnd1	0.17333	1.47508
Lbp	0.173277	2.87079
Ppp1r1b	0.173257	2.83241
Lrp1	0.173253	0.82533
Ogt	0.173127	1.24199
Fth1	0.172906	4.10163
Gm8116	0.172742	1.03159
Hoxb5	0.172669	1.18219
Xntrpc	0.172662	0.775123
Plekhs1	0.172628	0.367532
Fam120c	0.172623	1.07482
Prpf38b	0.172522	1.33537
Rsph10b	0.172455	0.381067
Ppp1r2-ps4	0.172357	0.712349
Cldn9	0.172236	0.775697
Dok7	0.172043	0.708709
Gm12693	0.171885	0.543859
2700097O09Rik	0.171837	2.12989
Tcf24	0.171832	2.86481
Supt4a	0.17183	1.1707
Cox7a2	0.171807	1.60395
B930095G15Rik	0.171771	0.770489
Snx24	0.171749	2.05437
Gm7536	0.171726	1.57719
Cpne5	0.171723	1.9008
Zfp984	0.171634	1.33064
1110025M09Rik	0.171442	0.525308
Kpna2-ps	0.171417	0.0778422
Trim24	0.171326	2.10973
Fras1	0.171309	1.30641
Ociad2	0.171293	1.07805
H2ac24	0.171227	0.271988
Spa17	0.170965	1.02668
Gm5617	0.170938	0.638306
Tshz1	0.170923	1.97634
Eef1b2	0.17086	1.51984
Gm37226	0.170814	0.464554
NA	0.170599	0.201031
Ndufv2	0.170576	1.45348
NA	0.170261	1.5072
Gm38192	0.170232	0.482438
Gm16229	0.170189	0.173345
Gm42559	0.170095	1.90229
Dynlt1c	0.170036	1.33981
Iah1	0.170023	1.28129
Plagl1	0.170022	0.907066
Cox5b	0.169987	1.54752
Gm43660	0.169833	0.730553
Mab21l1	0.169684	0.306999
Cox19	0.169628	1.24924
Zfp54	0.169609	1.1827
Gm15964	0.169604	0.784095
Fam111a	0.16955	1.97882
Myb	0.16937	0.845286
Hmgn2	0.169247	2.0371
Stard6	0.169212	0.815814
Csad	0.169176	1.86916
Mdm4	0.16907	0.863128
Zkscan7	0.168983	1.17255
Gm42690	0.16896	0.65612
D430018E03Rik	0.168831	1.04889
Chchd10	0.168755	2.56069
1700071M16Rik	0.168734	0.848463
Rbm43	0.168436	1.53882
Lactb2	0.168427	2.05633
Lcorl	0.168141	1.69651
Rab9	0.16814	1.36181
Gm4430	0.167936	0.660455
NA	0.167804	0.949512
3830406C13Rik	0.167768	2.02285
Wnk4	0.167705	0.98883
Fcor	0.167665	0.502782
Gemin8	0.167531	1.86209
Slc25a40	0.167044	2.00432
Mx2	0.166946	0.380068
Dalrd3	0.166848	0.930262
Tlcd5	0.166832	3.16785
Gm17193	0.166776	0.450058
Rps17	0.166763	2.08939
Tle2	0.166714	0.661946
B3gat2	0.166671	0.649826
Wdr66	0.166626	0.125692
Ramp2	0.166559	1.53606
Sptbn1	0.166548	1.53213
Lamp2	0.166546	1.59963
1700109H08Rik	0.165936	0.424978
Gm9843	0.165842	0.578751
Gm6485	0.165797	0.204645
Ctnnb1	0.165757	2.19423
Kmt2c	0.165726	1.43657
Gm43375	0.165506	0.799939
Gm10501	0.165494	0.763786
Pgm2l1	0.16548	0.995245
Bscl2	0.165433	0.702129
Gm43848	0.16543	0.584379
Zcchc7	0.165403	2.18773
Yod1	0.165402	2.06317
NA	0.16536	0.763497
Rgs11	0.165347	0.334292
Lpxn	0.165333	1.0953
Tenm3	0.165204	0.14434
Gm15706	0.165137	0.924817
Vwa5a	0.165015	1.70417
Gm15790	0.164981	0.340071
Mterf1b	0.164948	1.79766
Commd3	0.164826	2.14189
Pnpla7	0.164744	1.39947
Arglu1	0.164698	1.15631
Ppm1k	0.164624	1.27481
Tigd2	0.164588	2.14107
Eif3m	0.164572	1.28312
Cxcl2	0.164553	0.976451
Zfp14	0.164551	1.73443
Fmo5	0.164447	0.710777
Gm4767	0.164372	0.790611
Brca2	0.164246	1.09474
Atp6ap2	0.164098	1.63032
Cep85	0.163991	2.6274
Gm43127	0.163868	0.387349
Cep95	0.163827	0.798821
Mast1	0.163823	0.840082
Gm3055	0.163775	1.19627
Gm37639	0.163739	0.199208
N4bp2os	0.163582	1.0012
Gm16433	0.163538	0.7571
Krcc1	0.163504	1.8824
Gm10076	0.163502	0.953255
St3gal1	0.163362	2.00747
Gm16580	0.163309	0.445338
4930522L14Rik	0.16308	1.29475
Peg10	0.162901	2.06111
Zfp947	0.162832	0.960684
Thoc7	0.162675	1.60167
NA	0.16249	1.57469
Zfp931	0.162398	1.26318
Gm10073	0.162171	0.705461
Gm15542	0.162144	1.91446
Tmem60	0.162111	1.64914
Dpy30	0.162088	1.26491
Smim5	0.162035	0.8092
Dpysl5	0.162018	1.50045
Atp8a1	0.161937	0.593886
Mpc1	0.161737	1.5353
Rps23-ps1	0.161735	0.677216
A530020G20Rik	0.161731	0.522181
Gstm7	0.161581	0.264318
1500004A13Rik	0.161536	0.84345
Nampt	0.161509	1.27696
Fam169a	0.16143	0.338268
Hpx	0.161237	0.37672
Foxa3	0.161197	1.13775
AW146154	0.161194	2.65318
Gm10461	0.161111	1.17589
Tcirg1	0.161056	0.725384
Rfc4	0.160937	1.66393
Dtx1	0.160768	0.384943
Ccnl1	0.160672	1.03479
Ndufa4	0.160613	1.7178
0610040B10Rik	0.160549	0.643772
Commd8	0.160496	1.5248
Mbnl1	0.160486	2.18771
Rnf133	0.160472	0.170095
Upf3b	0.160439	1.2787
Arid1b	0.16041	1.27661
Pcna-ps2	0.160301	1.76034
Tacc1	0.160283	2.05618
C030037D09Rik	0.160276	1.32093
Osr2	0.160212	0.155526
Ptgdr2	0.160181	0.36802
Smchd1	0.160088	1.74689
Rpl32	0.160081	1.30994
Cryl1	0.159942	1.25999
Phtf1os	0.159913	1.03037
Cep57	0.159836	1.86416
Zfp386	0.159807	2.45068
Ift88	0.159676	1.7178
4930597O21Rik	0.159667	0.193618
Mettl27	0.159633	2.12441
Myom3	0.159374	0.69202
Gm36266	0.159337	0.530261
Parvb	0.159336	1.20677
1110019D14Rik	0.159052	1.28811
Fmr1	0.158954	1.87671
Zfp944	0.158918	2.19639
Popdc2	0.158825	0.306069
Zmym6	0.158602	0.850028
Utp14b	0.158408	1.85159
Gm43221	0.158201	0.317689
4833417C18Rik	0.158172	0.620236
Rpa3	0.158131	1.21035
Abhd3	0.158126	0.987992
Esco2	0.157954	2.44003
Ap4m1	0.157713	1.28485
Zfp692	0.157668	0.511191
Zbed5	0.157641	2.01688
Crybb3	0.157622	0.626875
Cc2d1b	0.157599	0.978335
Dennd2d	0.157582	2.76398
Phf21b	0.15756	0.345161
Rpl38	0.157438	1.61366
Clk4	0.157426	1.31591
Entpd2	0.157413	1.7178
Tmem176a	0.15728	2.52392
Wsb1	0.157268	1.37544
Arhgap18	0.157095	2.37013
AA386476	0.157008	0.300615
NA	0.156875	0.44295
Gm42732	0.156781	1.30668
Proca1	0.156633	0.491878
H2bc6	0.156585	0.745169
Snhg8	0.156554	2.05099
Adck5	0.156528	1.88011
Zfp160	0.156527	2.37469
Gm16136	0.156392	1.26344
Izumo4	0.156383	0.765734
Gm9821	0.15637	0.13571
Zfp119b	0.156339	1.1341
Emx2os	0.1563	0.836395
Fmnl2	0.156234	2.01598
Malat1	0.156168	0.457153
Akap13	0.156153	1.18712
Tnfaip8	0.156121	1.56963
Zfp329	0.156105	1.37173
Cisd2	0.156067	2.01572
Cxcl16	0.155797	1.71793
Pth2r	0.155649	0.193712
Slc16a10	0.155571	2.56871
Chpt1	0.155443	2.58446
Grn	0.155436	1.73905
NA	0.155372	0.148324
Hypk	0.155127	1.59517
4930547M16Rik	0.155117	2.00417
Psma5	0.155097	1.28341
NA	0.154858	1.01467
Uqcrh	0.154716	1.0278
4833420G17Rik	0.154554	1.38358
Nhej1	0.154541	0.962174
Gm15751	0.154529	0.691245
Ppp2r3a	0.154521	1.73638
Carmil1	0.154413	2.18921
Gdnf	0.154332	0.141821
Gm13238	0.154281	0.0992327
A930001C03Rik	0.154032	0.258312
Slc7a15	0.154011	0.245992
Gm12264	0.153985	0.217548
Rere	0.15392	0.975284
Gm9794	0.153877	0.963581
Nek8	0.153826	1.09031
Acsl4	0.153743	1.60458
NA	0.153616	1.80586
Gm21994	0.153441	2.13127
Gm43197	0.153404	0.426854
2610044O15Rik8	0.153366	1.14303
Fam171a1	0.153365	2.54952
Gm42748	0.153317	0.735904
Egfl8	0.153293	0.702129
Rpl17	0.153242	1.47701
Bik	0.153213	1.14724
Mrps14	0.153089	1.61342
Ecscr	0.152957	0.744089
Fam174c	0.152832	1.34044
C330018D20Rik	0.152787	0.925374
Gm15427	0.152703	1.12881
Gm45351	0.152656	0.784095
Dscc1	0.152639	1.39776
Zfp512b	0.152505	0.561417
Cp	0.152374	1.81318
Gm42595	0.152359	1.00835
Epas1	0.152289	0.695032
Gm9929	0.152201	0.706989
Ckap2	0.152128	2.6274
Gm12960	0.152057	0.223133
Gm15506	0.152016	0.180721
Cdkn2c	0.151972	2.60642
Sned1	0.151955	0.608541
Hbp1	0.151954	2.00747
Wdr93	0.15193	0.708811
Rev1	0.151889	0.88662
Nox4	0.151863	2.24587
Dnase1l2	0.151814	1.25975
9130230N09Rik	0.151778	0.47053
Skp1	0.151617	1.42118
Rps28	0.151608	2.09896
Rab3il1	0.1516	1.44136
Gpr68	0.151498	0.100516
Cbx3	0.151486	2.28509
Ebf4	0.151442	1.09021
Ubr4	0.151086	1.25776
Cnbd2	0.150956	0.574034
Gm30074	0.150908	0.229658
Gm26852	0.150889	0.402938
Slc35a1	0.150826	2.36203
Fastkd2	0.150812	0.771191
5430427N15Rik	0.15079	0.222069
Cmc4	0.15062	0.950945
Pdrg1	0.150556	2.05398
1700092M07Rik	0.150541	0.331476
Gk	0.150535	1.30915
Dhx58	0.150508	0.845703
Slk	0.150479	0.961702
Rps18	0.150461	1.27075
Srrt	0.150455	0.716712
Prickle2	0.150442	1.82129
Gm43679	0.150389	0.255259
Cd14	0.150379	1.6733
Gabarapl2	0.150332	1.16174
NA	0.150235	0.376731
Vegfb	0.150226	2.08791
Bbs12	0.15021	2.23816
Slc4a11	0.150205	0.876292
Nbeal1	0.150119	1.31123
Tepp	0.150015	0.353381
Gm5900	0.149915	0.756541
Gin1	0.149879	1.28485
Gm29050	0.149806	0.209738
B130034C11Rik	0.149575	0.414516
Zfp938	0.149416	1.54411
Uqcrq	0.14938	1.23803
Optn	0.149329	2.12403
Wdpcp	0.1493	0.720812
Snrpe	0.149159	1.30688
Ada	0.149155	1.68324
Itgb3bp	0.149125	1.04809
Trim7	0.149117	1.37513
Mrps18c	0.149114	1.47168
Wls	0.149076	1.87659
Lmntd2	0.149035	0.59125
Anxa5	0.148903	3.01942
Gm43609	0.1489	0.271781
Gm1976	0.148794	0.85334
Gm10399	0.148657	2.03263
Fgf1	0.148643	1.10413
Chmp2b	0.148586	1.56173
Lime1	0.148527	0.68976
Gm2237	0.148317	1.07854
Gm9800	0.148229	1.0948
Matr3	0.148217	1.66997
Cetn4	0.148211	1.31123
Rab25	0.148189	1.92194
Smc4	0.148145	1.81013
Zfp945	0.148096	1.66356
4930563E22Rik	0.148095	0.489035
Gm37584	0.148091	0.642246
Rassf10	0.148026	1.38597
Fancl	0.147976	0.857597
Ncald	0.147939	1.63493
4933425M03Rik	0.147908	0.670498
Caprin2	0.14786	0.968308
Tma7	0.147772	0.754537
Gm15821	0.147734	0.141761
Rps5	0.147664	1.22834
1110059G10Rik	0.147597	0.881089
Lrif1	0.147546	2.99133
Dst	0.147457	0.56947
Igfbp7	0.147448	2.15827
C1rl	0.147406	0.336031
Szt2	0.147388	0.856156
Gm6136	0.147333	1.96422
Slc35f5	0.147332	2.03263
Hdac10	0.147312	0.857747
NA	0.147259	1.90276
Rpl23a	0.147245	1.98804
Cuta	0.147244	2.0371
Hfe	0.147224	1.21769
Bud31	0.147165	1.5859
St3gal6	0.147148	2.02658
Luc7l3	0.14709	1.10969
Nudt12	0.147059	1.44613
Lekr1	0.147052	1.37471
Fsip1	0.146946	0.987568
Corin	0.146922	0.839352
1700008J07Rik	0.14678	1.37513
[truncated: 12,581 more rows]

## Sheet: DEG submono4 vs. WT5
mgi_symbol	diff_of_zscores_sub4	FDR log10 transformed_sub4
Lratd1	1.49209	2.76256
Slit2	1.29495	2.06397
Inmt	1.24653	3.9631
Usp50	1.12632	1.61698
Cdk14	1.05111	2.16108
Jam3	1.04266	1.41241
Nol4	1.03574	1.39969
Zbp1	0.997535	1.58205
Scn8a	0.98329	2.38056
Fgf9	0.982746	2.30306
Casp14	0.976858	2.23162
Dhtkd1	0.93057	0.942159
Ugt1a1	0.928425	2.0066
Lrg1	0.927492	1.88234
Fam13a	0.924353	3.83714
Antxr1	0.919089	3.23653
Kitl	0.907505	4.22943
Vnn3	0.894855	1.52585
Ccser1	0.894679	2.68073
Tspan7	0.880843	2.56453
mt-Nd3	0.879944	4.15124
Gm9747	0.878408	2.47025
Osr2	0.873441	1.15096
Gm43302	0.870274	2.17234
Nrxn2	0.864917	1.72534
9530051G07Rik	0.856032	1.8987
Adam4	0.829079	1.5652
Gbp10	0.828429	1.34583
Cacnb2	0.826126	1.17379
Rnf183	0.822823	2.04552
Rpl13a-ps1	0.819556	0.794447
Fam184b	0.811196	3.31808
Cux2	0.806458	1.87308
Rimklb	0.80163	1.6025
Slc26a4	0.80078	1.94685
Ptgds	0.798771	2.41719
Htra3	0.797164	1.66269
Gm10401	0.794181	0.666014
Slc17a1	0.78828	1.55849
Tppp	0.785441	1.19993
Dcn	0.782726	2.30408
Gm15697	0.770442	1.5573
Kcnj2	0.76545	3.13293
Il33	0.763701	0.972279
Gcnt1	0.758611	3.36746
Heyl	0.755139	1.11974
Sult1c2	0.752179	2.59463
Gm27010	0.746252	1.2232
Cfb	0.742806	1.88145
	0.739032	1.09891
NA	0.733141	2.08455
Zic5	0.72932	1.09666
Gm43403	0.727336	1.5205
Prokr1	0.724476	0.956267
Klhl1	0.722874	1.18968
Gm5805	0.722121	0.692749
Gm14253	0.721234	1.2021
Slc35f3	0.718868	2.41533
Rpl7-ps7	0.71328	1.78811
Cdkl1	0.710087	4.5121
Dpysl5	0.709037	3.08497
Gm14827	0.708236	1.41276
Smim10l2a	0.701831	2.52929
Gm28437	0.696986	3.36746
Ybx1-ps2	0.696266	1.24549
Afm	0.69527	2.0215
Gpr68	0.691993	0.709103
Ints6l	0.69127	3.04377
Gstt2	0.69092	2.00027
Plekha6	0.689293	1.43279
Tnfsf10	0.688249	0.968377
Rpl17-ps8	0.68544	2.53803
Gm13378	0.676533	2.81694
Elapor2	0.674336	2.33465
Gm11266	0.671412	2.20235
P2rx7	0.669947	1.68768
Gm13680	0.669636	1.99093
Gm6611	0.668063	2.40497
9630001P10Rik	0.663818	1.01028
Macrod2	0.656844	1.81071
Gm13436	0.65212	1.94854
Rundc3b	0.64659	3.05915
Igfbp1	0.646408	1.48687
Gm12946	0.644887	0.948987
Gnai1	0.642819	4.27215
Zfp503	0.63762	4.52492
Pigr	0.637119	2.06181
Pmp22	0.636176	2.18276
Gm38319	0.63585	1.70934
Gm29107	0.635264	1.65489
Eomes	0.627281	3.83714
4932443L11Rik	0.62709	1.85059
2310001H17Rik	0.624801	1.88072
Tanc2	0.622593	1.56431
Ptprc	0.621622	0.684068
Cttnbp2	0.62025	1.27304
Gm12854	0.618169	1.14815
Vsnl1	0.616932	2.94521
Naaladl2	0.616927	2.48147
1110032F04Rik	0.612398	1.20863
Ccnb2-ps	0.611777	2.60277
Bex4	0.610844	3.17948
B230303O12Rik	0.609566	3.07822
Gm10036	0.609394	2.24771
Gm10241	0.609392	1.26248
Wincr1	0.609071	2.08994
Btc	0.606885	3.34436
Tspan15	0.602774	3.96283
S100g	0.602166	1.19308
Smim24	0.60212	1.08598
Prkag2os2	0.602055	1.50792
Gm38227	0.599595	2.13238
Mageh1	0.599206	4.1648
Rsad2	0.599019	2.13674
C130050O18Rik	0.597978	0.91301
Prox2os	0.596336	2.49389
Rps3a3	0.594743	1.56481
Ift88os	0.592522	2.50589
Tmigd1	0.592342	1.68973
Lyl1	0.592089	1.67554
Abat	0.589621	1.39262
D630039A03Rik	0.588845	0.437551
Pamr1	0.588408	1.91423
Cxcl2	0.584954	2.45609
Gm7162	0.584689	1.67999
Brdt	0.584146	1.70036
Flrt2	0.58409	1.65376
Atp10d	0.584053	1.89262
Gm20655	0.5835	0.851583
Gm26692	0.583031	2.66541
Selenbp2	0.577065	1.76401
Ywhaq-ps3	0.575902	1.88353
Sema3d	0.574462	1.23978
Arfgef3	0.570693	1.64656
Eddm3b	0.56945	0.478853
Slc7a3	0.569421	1.38366
Skap1	0.569151	2.57022
Epha7	0.568967	0.796872
Myo1a	0.568859	1.37101
Zan	0.568438	1.96368
Gm32051	0.56782	1.34126
Ccl5	0.566805	4.44918
Slc39a8	0.566739	1.10906
Gm12138	0.566335	0.477383
Gm13855	0.564443	1.31687
Lrrn4cl	0.563666	1.45137
Gm43059	0.563477	1.86444
Iigp1	0.562945	0.920552
Ppp1r42	0.562021	0.902114
Gm28151	0.560983	2.24213
Spx	0.560564	1.57885
Gm43759	0.558921	1.15104
Nos1ap	0.557761	0.826606
Rpl21-ps8	0.555066	1.26377
Gm32391	0.55453	1.34906
Ly6a	0.553775	1.55327
Abca8b	0.552316	1.57905
Gm20634	0.552281	1.10822
Gm6457	0.55226	1.12754
AI182371	0.551924	1.01677
Gm37174	0.55064	1.72089
Gm22009	0.549515	0.787141
Serpina3i	0.549355	0.721974
Hal	0.549214	0.5642
Fn3k	0.549083	3.29585
Gm12254	0.547576	1.35235
Nqo1	0.547118	2.71075
NA	0.546822	1.17372
Gm12411	0.546499	1.53264
Cmpk2	0.54591	2.3711
Axin2	0.545882	0.990059
Gm15406	0.54508	1.16934
Gm17477	0.544889	1.17928
Gfra1	0.544876	2.44085
Gm15527	0.543144	0.718981
1600023N17Rik	0.541805	3.87304
Chst7	0.541563	1.75608
Gm13856	0.541396	1.23228
Ict1os	0.540478	0.667834
Gm13814	0.539643	0.732229
Gpr137c	0.53925	1.62886
Kcne2	0.538785	1.67866
Sox6	0.538537	1.91015
Tspan1	0.537267	1.26424
Gm5637	0.537099	0.642637
Wfdc15b	0.537089	1.45466
Gckr	0.536645	0.68496
Egln3	0.534923	2.91264
Ppargc1a	0.534245	2.54717
Cited4	0.534176	1.38965
Gm30238	0.531142	1.89398
Plin4	0.5303	2.99028
Npr1	0.530101	3.05859
Csf3	0.529658	0.939615
Cbfa2t3	0.528321	0.924997
Gm16184	0.526636	0.976508
Clcn1	0.526589	0.74794
Itih4	0.525707	0.59137
Clca3a1	0.521527	0.851988
Wipf3	0.5194	2.8979
Gm37755	0.518022	1.76401
Frmd8os	0.517742	1.31673
Gm43747	0.515939	0.970737
Adam33	0.510995	1.19465
Il17f	0.510582	1.13937
Gm6485	0.510133	1.23968
Gm15727	0.510081	0.691884
1110003F10Rik	0.509112	1.07222
1700101I11Rik	0.5083	2.11654
NA	0.507387	2.55471
3110067C02Rik	0.506917	0.954428
Gm29666	0.506802	1.85401
Gm15792	0.506668	1.40382
Tnfrsf13c	0.506565	1.09813
Atp6v0a4	0.506369	3.45367
Ovgp1	0.505178	0.62337
Gm42427	0.504913	2.27413
C3	0.50461	3.31808
Gm13270	0.503777	0.875789
Epb41l4b	0.503434	4.5648
Mss51	0.502898	1.86539
Gm6055	0.502422	0.854799
H4c8	0.502241	0.930185
Traf1	0.500686	0.948884
Tdrd1	0.500378	1.47352
Gm12174	0.500023	2.67637
Zfp457	0.499842	1.69318
Acss3	0.499434	0.790373
Papln	0.499207	3.72251
Eya2	0.498303	1.68666
Gm6123	0.498023	1.53264
Spatc1	0.498008	1.08594
Rps15a-ps7	0.497973	1.56692
Gm15421	0.497024	1.28565
Gm43511	0.496891	1.21051
Gm13431	0.496826	0.772973
1700007E05Rik	0.495818	1.83055
Gm43300	0.495546	2.92453
Gm9967	0.495253	0.881329
Gm13688	0.49292	0.843021
Angpt2	0.492498	2.42613
G6pc2	0.492172	2.75573
Gm6644	0.491167	2.55023
Zfp872	0.490269	0.784144
Slc16a4	0.489888	1.51117
Gm43338	0.489183	1.57871
Gm38384	0.488709	0.437436
Gm4787	0.487834	0.492497
B230112G18Rik	0.48734	0.839321
Cxcl5	0.487284	3.27323
Gabarapl1	0.486101	4.18064
Arg1	0.485549	1.11082
Col27a1	0.484542	1.82783
Gbp3	0.483349	1.38403
4930597O21Rik	0.482629	0.876063
Cyp4b1	0.482551	0.937504
Neat1	0.482466	2.55726
Gm43593	0.482128	0.787514
Rpl28-ps1	0.481693	2.88379
Oprd1	0.481395	1.90124
Gm42531	0.481163	0.855779
Gm5648	0.481005	1.29973
Flvcr2	0.480718	1.91534
Gm12669	0.480459	1.59746
Sema4a	0.478722	1.67657
Gm28230	0.477804	1.23992
Gm37581	0.477028	0.990274
Gm28370	0.476643	2.21185
Mtag2	0.475734	1.04014
NA	0.475703	1.0252
Gm10819	0.475273	1.23374
Fcor	0.474688	1.84392
Gm43625	0.473093	0.946642
NA	0.472667	0.591709
Igsf11	0.471853	4.0296
Gm4202	0.470729	3.09662
Stk39	0.47034	2.74318
Gm36989	0.470225	1.64613
Gm28417	0.469945	1.44222
Ankmy1	0.469654	0.812748
Gsta3	0.46767	2.13674
E130102H24Rik	0.46594	1.02499
Anpep	0.465871	2.60199
Vcam1	0.464763	2.56965
Rsc1a1	0.464156	1.75654
Gbp6	0.464089	1.76511
Gm16617	0.463982	1.08675
4933417C20Rik	0.46228	2.10675
Mgst2	0.461827	1.1368
Gm12989	0.461674	1.01583
NA	0.461099	1.04769
Snx10	0.459645	2.94606
Msrb2	0.458254	3.31921
6720427I07Rik	0.455983	1.72384
Akr1c20	0.455717	0.634643
Tsg101-ps	0.455677	1.43475
Gm11620	0.45557	0.937737
Gm37309	0.455425	2.59177
Rskr	0.454899	0.825317
Tmsb15l	0.454715	1.43247
Neurl3	0.454259	3.36508
Efcab5	0.452632	1.37396
Sord	0.451561	3.23916
Gm8098	0.451318	1.1596
Plk5	0.450884	0.68241
Slc47a1	0.450811	0.879875
Hadhb-ps	0.450723	1.80834
Gm13803	0.450321	1.27663
Ppm1l	0.449776	3.93066
NA	0.449651	1.54763
Gm26788	0.449617	1.30904
Gm7785	0.447459	1.30677
Man2c1os	0.446901	1.71756
Tdo2	0.446149	0.602383
Rasl11a	0.446125	4.57279
Kif12	0.445796	1.82783
Gm38372	0.444212	1.88145
Morc4	0.443989	3.09662
Apln	0.443971	2.2263
Gm16574	0.44341	0.553251
1700019D03Rik	0.442858	0.68364
Itgb2	0.442467	0.619116
Kcnk10	0.44206	2.71417
Slc7a15	0.441415	1.90542
Atp5pb-ps	0.441062	1.65348
NA	0.44105	1.0175
Cacng7	0.439345	1.41222
Gm26789	0.439288	1.52812
Nlrc5	0.43913	1.10551
Gm12940	0.437923	2.35911
Gm42937	0.437563	0.455987
Ncoa1	0.437274	3.52544
BC030343	0.436773	1.4631
3110021N24Rik	0.436709	0.64639
Gm37303	0.436548	1.11289
Cdh17	0.435495	3.03427
Gm37249	0.434173	1.55577
Gm15834	0.433882	2.05233
St6galnac3	0.432775	1.74319
Bdh2	0.43209	3.96283
Gm37314	0.43164	0.893675
Gm43766	0.431249	0.912597
Gm42979	0.429832	2.73185
Acaa1b	0.429673	2.9486
Gm38366	0.429118	1.69318
Gm43203	0.427901	0.774344
Gm15708	0.427891	1.56592
Ccl20	0.42786	2.87283
Rps15a-ps6	0.42691	1.45703
Gm10268	0.425892	0.928051
NA	0.425731	0.833862
Fas	0.425566	0.849362
Gm43597	0.425198	1.57512
Cxcl10	0.425157	2.99158
Tgtp2	0.425024	1.61502
Rap1gapos	0.424995	1.37516
Sema5b	0.424576	1.87435
Angpt1	0.424301	2.56264
Gbp8	0.424153	2.9568
Tbxas1	0.423645	0.799354
Foxh1	0.423377	0.817327
Gm15519	0.422456	0.72119
Ppp1r14c	0.421498	1.93652
Gm15953	0.420895	0.784753
Npff	0.420739	1.3494
H2-DMb2	0.42043	1.49804
Pla2g4c	0.419467	2.71417
L3mbtl4	0.418918	1.38965
Rpl17-ps9	0.418504	1.77341
NA	0.417035	1.04323
Mcmdc2	0.416563	1.77885
Rnase4	0.414927	2.14101
Gp2	0.414812	1.01743
Rnf186	0.414616	1.32355
mt-Nd1	0.411654	2.41719
Osr1	0.411285	2.86674
Gm6204	0.411223	1.05754
NA	0.411207	1.1308
Rhpn2	0.410378	4.22943
Gm16229	0.409479	1.07912
Gm16153	0.409459	2.23185
Fbln1	0.40876	2.30836
BB557941	0.408605	0.72607
Cadps2	0.408117	3.05728
Vwa7	0.407854	1.60534
4930581F22Rik	0.40752	1.49804
Abcb1a	0.407343	0.926083
Gm17907	0.407249	0.715938
Pcdhga11	0.406843	1.02591
Tspan8	0.406673	3.46047
Gm43481	0.406056	3.23586
Akap5	0.40598	0.849968
NA	0.405671	1.07211
Pygm	0.40504	0.673074
C730034F03Rik	0.404958	1.79368
Gm14325	0.404737	1.6464
Gm12602	0.404347	0.595413
NA	0.404025	2.29426
Cd63-ps	0.404022	2.34465
A430110L20Rik	0.403899	0.994796
Gm43702	0.403736	1.12819
Far2	0.402735	2.31085
Pgm2l1	0.402627	2.19026
Tnni3	0.401827	1.0306
Fgf7	0.401755	0.785583
Adh1	0.400563	0.466805
Mtmr7	0.400352	2.06132
Aqp1	0.400124	1.38629
Hmgb1-ps3	0.399724	0.659672
Hmgn2-ps1	0.399667	1.16748
Reep2	0.399287	0.753238
Slc3a1	0.399058	0.80923
Fam120c	0.398623	3.1693
Ccdc148	0.398347	2.65546
Gm7658	0.397075	0.783563
NA	0.396378	0.94128
Gm9762	0.395861	2.70774
Phlda2	0.395708	2.04954
Mfsd4b1	0.395597	0.571003
Perp	0.395134	2.85928
Mal2	0.394992	4.91353
Gm43272	0.394555	0.927055
NA	0.394438	1.7252
Kctd12b	0.393271	2.90453
Rab26os	0.393152	2.0783
Gm13571	0.392804	0.639618
Gbx2	0.392734	1.12197
Adra2a	0.392486	1.12732
Prickle1	0.392382	3.23821
Gm7694	0.391626	1.55031
Gm42546	0.390897	3.28801
Cldn15	0.390785	1.58514
Gm15821	0.390416	0.726036
Gata3	0.390011	1.30362
C030010L15Rik	0.38972	0.603523
Phyhipl	0.389268	4.17613
Gm38387	0.389238	1.34393
Gm43196	0.389176	0.796872
NA	0.388761	2.36651
E030030I06Rik	0.388757	0.493356
Gm2541	0.388714	0.772973
Frem2	0.388435	3.38183
C1s1	0.388284	0.83665
Rbm3-ps	0.386841	0.772973
mt-Cytb	0.386722	2.246
Cldn8	0.386621	3.66098
Gm37829	0.386281	1.78172
Rtraf-ps	0.385162	1.37276
Stpg1	0.384784	1.17432
4930500F10Rik	0.38432	1.27405
Gm38020	0.384236	1.02217
Zscan30	0.383779	1.5398
Tmem64	0.383626	3.28714
mt-Nd2	0.383096	2.34811
Gnat2	0.383089	1.55382
Il7	0.382539	1.45654
Gm16793	0.382032	1.2217
Fos	0.381835	2.24459
mt-Nd4	0.381133	2.17562
4921507G05Rik	0.381046	0.853574
Abcb1b	0.379845	1.94901
Gm43513	0.379215	1.40294
Gm17259	0.379167	1.5389
Septin3	0.379041	3.344
Dnajb6-ps	0.378168	1.24108
Mab21l1	0.377895	0.90917
Adam21	0.376701	1.29383
Gm10277	0.376656	2.07876
Gm38355	0.376453	0.649898
Tgtp1	0.375686	1.55577
Gm15535	0.375679	0.863262
Icam1	0.375419	0.770205
Gm17396	0.374874	2.14661
Gm37639	0.374398	0.748539
BC028471	0.374192	0.498437
Gm11839	0.373413	0.515197
Gm6169	0.372899	1.88365
4930539J05Rik	0.372736	0.937891
H2ac20	0.37259	1.63249
9630013D21Rik	0.372408	1.00869
Ppara	0.37234	1.30046
Gm9958	0.372333	3.26249
Gm15500	0.371635	3.03722
Tsc22d3	0.371547	3.16018
Gm7285	0.369911	2.16617
D930048N14Rik	0.369408	3.23653
Mest	0.369378	1.83824
Pappa	0.369085	1.46127
Gm42611	0.368898	0.584301
Sel1l3	0.36875	4.27215
Gm13562	0.368747	0.580168
mt-Nd6	0.368624	2.36438
Gm3550	0.367844	2.42613
NA	0.366961	0.923692
Ggt6	0.366666	1.07984
Rnf130	0.366128	3.92488
4930562F07Rik	0.365982	1.48683
Gm9694	0.365057	0.663115
Podn	0.364536	2.3951
Sim1	0.36453	3.5336
Nectin1	0.36432	0.777551
Gm13003	0.363861	0.809257
Gm43445	0.363487	0.799816
Gm43825	0.362805	0.328416
Serpinb9b	0.362733	1.94889
9330151L19Rik	0.362617	3.09662
Gm43039	0.362404	1.86165
Car2	0.362172	4.1648
Cxcl1	0.362162	3.929
Gm15950	0.362067	0.624482
Gm12966	0.361903	1.31481
Gm11451	0.361651	0.754618
Impg2	0.361458	0.340222
Keg1	0.361148	2.24736
Sgk2	0.360512	1.75559
Gm43693	0.360375	0.673075
Vil1	0.360361	0.244456
Gm38057	0.360305	1.69499
Wnt16	0.360075	4.22943
Cpeb1	0.35983	1.38639
Gm12576	0.3595	0.984404
Gm37960	0.359376	0.720428
Gm43461	0.359088	1.41241
4932442E05Rik	0.358683	1.37881
Cyfip2	0.35862	1.67606
Gm43029	0.358619	0.648727
Gm17039	0.358547	0.775056
Cox5b-ps	0.35776	0.816536
Trim69	0.357296	0.462233
Pigz	0.356667	1.41352
C130036L24Rik	0.356333	2.4347
Gm42690	0.356269	1.77036
Gm6863	0.356265	2.27752
Gm15638	0.355988	1.30408
Lrp8os3	0.355805	0.728927
Akr1c19	0.355801	2.56752
F420014N23Rik	0.3558	2.06298
Gm37621	0.355652	1.36853
mt-Rnr1	0.354978	2.80222
Cyp27b1	0.35458	0.557727
Eya1	0.354522	3.47766
Gm10516	0.353754	0.579974
Fcer2a	0.353062	0.833
D130058E05Rik	0.352693	2.55683
H2ac19	0.352496	1.33903
Ccdc150	0.35226	0.745604
Psma5-ps	0.352154	1.64099
9230111E07Rik	0.351814	0.58117
Gm43857	0.351681	2.32601
NA	0.351294	2.02552
Adamts12	0.351099	1.3575
Btbd18	0.350943	0.985383
Rps29	0.350874	2.70396
Wfdc3	0.350366	1.7479
Gm7278	0.349754	1.23663
Comp	0.349753	0.660577
Gm16170	0.349612	2.56358
Gm17096	0.349187	0.267717
Hoxb5os	0.348927	1.35658
Gm5466	0.348747	0.667834
Gm38336	0.348738	1.98135
Fam180a	0.348526	0.921595
NA	0.348394	2.357
Gm42998	0.348008	1.51356
Gm42653	0.347778	2.08899
G530011O06Rik	0.34775	2.19352
Gnat1	0.347666	0.524129
Rps27rt	0.347513	2.35781
Gm14165	0.347489	1.8118
Mturn	0.347383	2.20115
Gm30074	0.346557	0.742034
C1s2	0.346363	0.691379
Gm11696	0.34618	1.06442
Cd1d1	0.345162	1.5725
Gm10463	0.344776	1.34372
Srgap1	0.344739	2.52929
Gm28229	0.344586	2.45048
Pcdhga12	0.344567	0.72185
Nampt	0.343703	4.91353
Bik	0.343226	2.31962
Enpp1	0.343185	0.708329
Gm14292	0.343183	0.849102
Gm20342	0.34251	2.34438
Cys1	0.342485	3.18038
Fgf2	0.342446	1.55005
Ttll6	0.342361	1.55484
Gm43162	0.342151	1.06302
Hgd	0.342105	0.518986
Gm26660	0.341698	0.719548
Grb14	0.341346	0.783629
Gm6394	0.341201	0.727465
Gm43972	0.341035	0.855863
Acot13	0.340891	2.60436
Gm16279	0.340859	2.37969
Gm3636	0.340674	2.26509
Parvb	0.340425	2.14936
NA	0.340308	3.12335
Oaz3	0.340227	0.642205
Dnah12	0.34	0.851424
Platr25	0.339278	0.648014
Dmac2l	0.338814	2.89887
Ccdc178	0.338703	1.70771
Gm5909	0.33857	0.936065
Gm26670	0.337632	0.54299
Clec2d	0.337515	2.26885
H2bc3	0.337342	0.228245
5730507C01Rik	0.337335	0.765784
5430402O13Rik	0.337031	1.04057
Gm42732	0.336826	2.01534
Slc4a4	0.336804	2.26454
Gm42793	0.336597	2.68498
Ankrd23	0.336322	2.48094
Gm38253	0.336313	2.35834
Avil	0.335873	0.848707
Ddx60	0.335346	0.692653
Gm6501	0.334912	0.771758
Dleu2	0.334886	1.50121
Fgl1	0.33475	0.723551
NA	0.334712	0.962658
9130230L23Rik	0.334399	0.595862
Adgrb1	0.334033	1.78214
D130007C19Rik	0.333771	0.450309
Syne2	0.333687	2.4279
Selenbp1	0.333656	3.12149
Gm7027	0.333364	0.870994
Cdk3	0.332863	1.28899
Iah1	0.332754	3.76138
Gm37776	0.33261	1.35741
Entpd8	0.332515	0.591709
Gm37415	0.332439	0.925312
Slc22a14	0.332151	1.20641
Tmprss4	0.330743	1.30408
Rps27a-ps2	0.33071	2.42974
Depp1	0.330661	2.81112
Slc25a2	0.330551	0.974585
Gm15911	0.330439	0.550839
Gm5577	0.330266	2.14927
Gm20045	0.330146	1.9729
Eps8	0.330098	2.21404
Immp2l	0.330076	0.607733
Gm7901	0.330043	4.68251
Gm13199	0.329466	0.464134
Gspt2	0.328717	2.58957
Gm12183	0.328446	2.52929
Gm14387	0.328368	1.68857
4930512B01Rik	0.328348	1.69313
Gm37607	0.328285	2.77861
Rps10-ps2	0.32803	2.50259
Gm42940	0.327992	0.871679
Slc2a9	0.327567	1.58573
Gm26642	0.327528	1.31979
Efcab9	0.327439	0.441262
Rab32	0.326977	3.23062
Prkch	0.326974	2.92408
Tmem30b	0.326585	2.67192
Gm34240	0.326537	1.01757
Gm42664	0.326523	2.75627
Spib	0.32641	0.865096
Fut4	0.326289	1.66189
Gm42716	0.326242	1.36762
NA	0.325897	1.65343
Erbb4	0.325415	0.53384
Hmgb1-ps2	0.325401	0.406639
Gucy2g	0.325356	1.89696
Atp6v0c-ps2	0.325284	1.82347
Gm15879	0.325225	2.27566
1700086P04Rik	0.324713	1.37276
Gm17705	0.324614	0.863751
Gstm1	0.324577	3.28801
Pde4c	0.324345	2.23839
Cyp3a13	0.324222	0.928914
L3hypdh	0.324103	2.8979
Gm37760	0.323982	0.494373
Pkd1l2	0.323741	0.252195
Ccdc146	0.323711	0.787423
Gm38344	0.323574	0.436283
Gm43858	0.323458	2.10819
D430013B06Rik	0.323288	0.938943
Pagr1b	0.323003	0.617704
Gm10874	0.322995	0.788671
Tnfaip2	0.322831	3.42178
Gm16011	0.322732	0.936573
Spi1	0.322395	2.34154
Rps27a-ps3	0.322353	1.6055
Gc	0.322338	3.344
Gm12693	0.321899	1.15802
Rps21	0.321734	2.48147
Cyp4a12b	0.32111	0.709924
Dhrs3	0.321063	3.11486
5730405O15Rik	0.320686	0.766848
Gm43667	0.320635	1.33155
Kdm4d	0.319924	1.9143
AU021092	0.319361	2.14548
Tgfbr3	0.319356	2.84918
Mpeg1	0.319136	0.690156
Aoc1	0.319046	3.0738
9530056K15Rik	0.318532	0.573105
Crebrf	0.318399	2.71691
Gm8203	0.3181	1.95797
Gm29361	0.317977	1.10769
Gm10517	0.317779	0.56906
Gm37285	0.317455	1.24549
Adamts17	0.317219	0.670238
Gm11841	0.316995	0.756531
Gm5069	0.316719	1.14736
Rpl19-ps11	0.316554	3.07173
Tox	0.315938	3.28814
H3c4	0.315199	0.794428
Tvp23a	0.315198	2.51254
Ssbp2	0.314482	1.89929
Eepd1	0.314415	1.24917
Cdkn1c	0.313924	2.93716
Tnfsf15	0.31361	1.68898
2210408F21Rik	0.313399	1.83283
N4bp2l1	0.313367	3.23062
H2bc6	0.313248	2.15415
Gm42467	0.313188	0.965452
2310047D07Rik	0.313081	0.721129
Gm16310	0.312883	0.703004
Nr3c2	0.312726	3.0303
Ccl28	0.312542	1.4671
Nlrc3	0.312484	0.606743
9330175E14Rik	0.312314	0.389983
Id2	0.312131	4.01427
Nrbp2	0.312031	1.91473
Slco1a6	0.31166	0.333431
mt-Atp6	0.311462	2.30484
Gm11878	0.311131	0.486354
Krt23	0.310902	2.3644
Nr1h4	0.310718	2.25279
Slc15a2	0.310395	3.38943
Sptssa	0.310249	3.36805
1700084C06Rik	0.309958	0.715819
Gm10073	0.309884	2.39591
Gm12397	0.309197	1.23255
Gm13496	0.308727	0.260248
Lax1	0.308719	2.19273
Emp3	0.308547	1.22016
Gm15790	0.308292	0.580893
Gm17767	0.3079	0.447853
Gm13841	0.307869	0.321067
Gm37274	0.307795	0.371321
Gm5844	0.307739	0.520173
Lcn2	0.307729	3.16018
H4c1	0.307295	0.502627
Cfap46	0.307252	0.436452
Nscme3l	0.307169	1.03819
Gm43062	0.307096	1.18035
Spaca6	0.307032	2.29536
Gm14121	0.307014	0.950422
NA	0.306849	2.71625
mt-Rnr2	0.306622	2.61591
Gm6525	0.306103	0.638763
9430060I03Rik	0.305576	0.446398
BC046401	0.305103	0.88259
Plscr4	0.303702	1.52348
Gm16534	0.30323	1.04007
Gm6736	0.303226	0.324818
Gm38309	0.303172	1.04349
Gm20507	0.303001	1.55005
Kcnip4	0.302677	0.730412
Gm10254	0.30245	1.5815
Gm4332	0.302412	1.5857
Rtn4rl1	0.301854	0.806241
Gm5446	0.301707	0.977415
2900093K20Rik	0.301675	1.4352
NA	0.30166	0.73629
Ipcef1	0.301638	1.17277
4930426I24Rik	0.301328	0.551485
Mblac2	0.30113	1.82506
B230369F24Rik	0.301069	1.17241
Tigd2	0.301017	2.66104
Wdr66	0.300619	0.29094
4930565N06Rik	0.30054	2.02306
Ambp	0.300292	0.153995
Snx22	0.300254	3.09055
Enpep	0.300039	4.22943
Ftx	0.299513	2.60202
0610009L18Rik	0.299275	1.36218
Gm43136	0.299098	1.02648
Gm12543	0.298783	0.648471
Gm20186	0.298407	1.61362
5033417F24Rik	0.298284	0.807241
Gm15787	0.298225	0.784536
Gm37785	0.298127	0.595366
Gm20605	0.29764	2.82803
Gm26704	0.297584	1.79112
Rpl37rt	0.297066	3.1117
Pla2g4b	0.296906	0.765568
Gm15497	0.2968	0.486354
Gm38190	0.296793	1.73168
Igsf6	0.296638	0.49818
Il18bp	0.296557	1.12773
Hacd1	0.296398	1.96217
Lhpp	0.296201	2.72785
Kcnq1	0.295776	1.10795
Sh3kbp1	0.295622	0.595265
Tbc1d8	0.295594	2.54933
Fam174c	0.295579	2.4797
Gm14091	0.295559	0.798311
B430203G13Rik	0.295154	0.773135
Gm14373	0.294877	1.15011
Gm11769	0.294842	0.40217
Gm33819	0.294019	0.566569
Gm17709	0.293831	1.14795
Gm16589	0.293709	0.712044
mt-Nd5	0.293488	2.11183
6330403K07Rik	0.293272	1.39066
Gm43653	0.293036	0.519793
Gm14634	0.292901	0.848617
Chka	0.292562	3.40714
Lysmd2	0.292481	2.79265
Rps11	0.292479	3.38183
Gm17022	0.292341	0.956827
Slc41a2	0.292307	2.39416
Slc39a2	0.292292	1.16549
D730003I15Rik	0.291626	1.90184
Xkr6	0.291237	3.58929
Galnt18	0.291093	3.05913
Gm17249	0.291068	1.2217
Fam169a	0.29105	0.727685
Clic5	0.290979	3.07799
Omp	0.290722	1.98337
Gm6180	0.290575	0.340307
Upp1	0.290537	1.69318
Abi3bp	0.290523	1.36172
Gm16185	0.290457	2.50381
Gm17491	0.290364	2.49826
Plet1	0.290337	3.36969
Cmtm3	0.289965	3.61934
Slc2a2	0.289824	0.921781
Gm9625	0.289802	2.34811
Chst9	0.289728	2.86166
4921522P10Rik	0.289573	0.212756
Vdac3-ps1	0.289187	2.43746
Gm42878	0.288828	2.46886
Eldr	0.288622	1.88606
2700097O09Rik	0.288016	2.32522
Asic3	0.288003	0.538093
Ust	0.28799	2.78246
Rpl36a-ps2	0.287979	1.89695
Ppp4r4	0.287212	1.59929
Dpp7	0.286722	2.59724
2810405F17Rik	0.286689	1.41376
Gm14760	0.286464	1.50474
D630044L22Rik	0.286463	0.701118
Lta	0.286393	1.1596
Rtp4	0.286239	2.62097
NA	0.286157	0.813026
BC048644	0.285846	1.17069
Plce1	0.285021	2.83145
Arl4a	0.284964	2.59603
Ifit1bl2	0.28472	1.12787
Bbof1	0.28471	1.05294
Gbp2	0.284545	2.20701
NA	0.28439	2.13674
Gm38102	0.28425	2.24131
Snca	0.284114	2.18583
Gm9920	0.284038	0.321473
N4bp2os	0.283677	1.8278
Pip5k1b	0.283651	1.73105
Chn2	0.283612	3.50353
NA	0.283344	0.395432
Zeb1	0.283139	1.53463
Gm21781	0.28312	2.3852
NA	0.283096	2.24732
Rps7	0.283042	2.99365
Kif5a	0.283027	1.15331
Rpsa-ps10	0.282752	3.09662
Cfp	0.282474	2.04262
Gm13238	0.282451	0.898789
Trabd2b	0.282228	1.27182
Tmc4	0.282037	1.48106
Slc16a6	0.281436	2.72307
Gm5530	0.281271	0.6729
Zfp493	0.281125	2.30408
Tlr4	0.280884	2.77538
Gbp4	0.280704	1.96664
Gm42727	0.280539	1.31292
NA	0.280497	1.04071
Ccl2	0.280428	2.27112
Junos	0.280256	0.439614
Impact	0.280213	3.96283
Uap1l1	0.280186	2.79835
A330040F15Rik	0.280137	1.6832
Gm42669	0.279909	1.22819
Papolb	0.279808	0.849026
Adi1	0.279792	3.06843
Nceh1	0.279721	3.35195
Tnfsf13	0.279577	1.20636
Gm26873	0.279498	2.41616
Gm43379	0.279144	2.54917
Kpna2-ps	0.278802	0.148143
Ube4bos3	0.278515	0.806241
Rpl39-ps	0.278497	1.85854
Gm43328	0.278396	1.19177
Gm28875	0.27808	2.07003
Hoxb3os	0.278038	2.66727
Ly6g5b	0.277936	0.829047
Gm43823	0.27789	1.90184
NA	0.277821	1.44259
A230107N01Rik	0.277662	1.11577
Tbx2	0.277584	0.443247
B3gnt6	0.277373	0.458894
Upk1a	0.276948	1.75559
Serp2	0.276698	0.800304
Ascl4	0.276616	1.3007
Zfpm2	0.27661	2.80233
Atp5mpl	0.276606	2.51146
Gigyf1	0.276544	2.64826
Cbx3	0.276524	4.1316
Gm37795	0.276519	2.06835
Cdo1	0.276215	0.500853
Cldn9	0.275968	0.80247
NA	0.27585	2.64454
Gm20394	0.275795	1.02134
Tmed6	0.275714	1.42621
Ltbp2	0.275687	0.232473
Myb	0.275576	1.51485
Nrg4	0.275219	1.00068
Gm6157	0.275104	0.307029
Ptpn18	0.274964	1.23867
Itm2b	0.274948	3.87304
Mterf1b	0.274776	2.47848
1810021B22Rik	0.274466	0.484001
NA	0.274407	0.588166
Gm26590	0.274079	0.519766
NA	0.274003	2.57953
Casq2	0.273861	0.269778
Tomt	0.273655	0.923206
Traf5	0.273507	2.37315
Cbln1	0.273278	2.51021
NA	0.273091	0.481431
Gm37121	0.272851	0.73921
Mir17hg	0.27281	2.15655
Gm42544	0.272764	0.990821
Sestd1	0.272725	4.52492
A530041M06Rik	0.2727	0.481772
NA	0.272696	1.60459
Ppp1r2-ps2	0.272634	1.55587
ccdc198	0.272592	2.7614
Ankrd61	0.272562	1.37122
Gm37397	0.272267	2.33869
Rsph10b	0.272142	1.29016
Gm43081	0.272129	0.773999
Gm8226	0.271904	2.4687
Uckl1os	0.271824	1.92407
Lrrc39	0.271806	1.45947
Cnbd2	0.271456	1.19951
Gm37074	0.270973	0.846966
Cp	0.270955	3.43892
Fam3d	0.270734	2.12715
Mrpl23-ps1	0.270729	1.54116
Itga1	0.2706	3.34201
Csta2	0.270107	1.20138
Gm15868	0.269816	0.529798
Gm4925	0.269285	1.69422
Prkar2b	0.269234	3.96283
Lrrc34	0.269197	0.998584
Gm43815	0.268758	1.384
Tssk4	0.268412	1.03589
B130024G19Rik	0.268228	0.477118
Gon7	0.267986	3.84419
Gm37570	0.267948	1.19246
Gm14440	0.267775	0.843208
Ino80dos	0.267227	3.38183
Gm7895	0.267056	0.989935
Rps27	0.266664	3.04994
Gm4149	0.266251	1.6253
Gm6652	0.266184	0.353172
Arhgap32	0.26602	1.42064
9430002A10Rik	0.265868	0.453854
NA	0.26572	1.62486
Hivep3	0.265648	1.11577
Tnfrsf18	0.265311	0.775056
Rab17	0.265076	0.813698
Rpl6l	0.264949	2.30409
Hlx	0.26468	1.88288
Hoxa10	0.264632	3.40714
Plscr2	0.264531	4.22943
Cbr2	0.264371	3.96283
Sh3gl2	0.264111	1.61931
Rps6-ps4	0.26388	2.37197
A930004J17Rik	0.263666	2.82042
Gm26621	0.263341	1.06768
Gm42648	0.263165	0.56502
Pdzd9	0.263155	0.625639
Prpf39	0.263041	3.9631
Gm2694	0.262563	2.2296
H4c11	0.262556	0.490115
Nt5c3	0.262523	2.69864
Gm11739	0.262438	0.972248
Gm43190	0.262427	0.362367
Gm43088	0.261941	0.397281
Ttc32	0.261767	2.52544
Tgfbi	0.261645	0.657594
Pyurf	0.261513	3.54449
H3c15	0.261181	0.726185
Rnf207	0.261158	0.214696
Lancl3	0.261028	0.277113
Gm5835	0.261021	1.20812
Ndrg4	0.260897	1.60965
Rps13-ps4	0.260792	0.617527
Ftl2-ps	0.260577	3.68235
Anxa9	0.260373	3.09662
Gm15952	0.260318	0.40162
Cpn1	0.260313	0.888923
Hmgb1-ps5	0.260136	0.531583
Cep85	0.259892	3.69407
Mad2l1	0.259762	3.11486
Gm43545	0.259728	2.29274
Chad	0.259713	0.732611
Krt39	0.259355	0.881572
Tnfrsf4	0.259295	0.492078
Smim6	0.25899	0.59979
Eml5	0.258858	2.80233
Gm12116	0.258738	0.951898
Aldh6a1	0.258082	3.04872
1700067K01Rik	0.257996	0.977855
Gm6288	0.25779	0.617728
Gm4419	0.257764	2.54403
Plac8	0.257679	2.90874
NA	0.257542	0.253994
Gm10080	0.25754	0.575623
Tmod4	0.257538	1.48106
Vegfd	0.257347	1.40779
Gm45837	0.257319	1.13836
Pan3	0.257279	2.81447
Crnde	0.257242	2.4279
Alpl	0.257114	1.2443
Gm26779	0.256924	0.39586
Tbx6	0.256699	1.16348
6530409C15Rik	0.256692	0.648002
Tomm6os	0.256404	0.901751
Exoc3l4	0.25619	2.45967
Adora2b	0.256151	1.82194
Gm26596	0.25533	0.628261
Ttc36	0.255323	1.32107
Zfp950	0.255167	2.64475
Camk1d	0.255073	0.973561
Corin	0.255042	1.47663
Mylip	0.254935	3.43672
Tnfrsf26	0.254928	0.231329
E330034L11Rik	0.254918	1.33183
Gm10709	0.254809	1.07526
4833413G10Rik	0.254626	1.64436
Cldn2	0.254595	2.75501
Egfl8	0.254394	1.43603
Rps6ka5	0.254323	2.38872
Cd14	0.253554	3.1693
Cmc4	0.253235	1.46633
Nr1d2	0.253185	3.99694
Cavin4	0.253135	0.78764
Slc26a6	0.252886	1.67058
Rgs9	0.2526	1.9381
Rbks	0.252363	1.85415
Gm10101	0.252295	1.2121
Hoxb4	0.252122	2.46136
Rpl34	0.252056	2.47004
Slpi	0.251731	0.441262
NA	0.251423	0.59137
Scnn1g	0.251274	3.0519
Snhg3	0.251159	2.54137
Gm37170	0.25065	0.419947
5830487J09Rik	0.250607	0.538415
Tet1	0.250519	0.395591
Sat1	0.250283	3.09662
AI480526	0.250255	0.765112
Tcim	0.249906	2.91293
Lingo3	0.249895	1.58968
Gm14421	0.249865	0.90301
Sap25	0.249765	1.30538
Gm29106	0.249653	0.475522
E230016M11Rik	0.249611	0.991248
Ccdc191	0.249577	0.872847
Catsperd	0.249387	2.36009
NA	0.24924	0.347869
2310015A10Rik	0.24904	2.0387
Ppm1k	0.249035	1.80211
Gm13421	0.248952	1.2992
Slc13a4	0.248842	0.367559
Spata1	0.24877	1.85195
Prox2	0.248764	2.94606
Gm43071	0.248698	1.66159
NA	0.248621	2.52929
Gm6436	0.248456	0.783629
Gm37090	0.248372	2.39863
Gm43254	0.248186	1.75487
Gbp9	0.248181	2.86619
Gbe1	0.248099	2.01723
Gm42549	0.247975	1.10939
Rpl27-ps3	0.247888	1.88288
Arhgap45	0.24784	1.50408
Gm37893	0.247311	2.05978
Gm4524	0.247264	1.88984
Gm37292	0.246881	1.09892
Hnrnph1	0.246848	2.57955
Gm19557	0.24677	1.05634
9430037O13Rik	0.246475	1.1897
Gm42628	0.246409	0.482991
Egr2	0.246369	1.26616
Ivns1abp	0.246338	2.5199
Gm3468	0.246252	1.70213
Sap18b	0.246126	1.929
Gad1os	0.245934	0.711569
Gm1866	0.24593	0.481849
Dnajb9	0.245825	4.57279
mt-Co1	0.245763	1.59418
Gm9843	0.245692	1.40735
Six4	0.245667	2.19273
Syne4	0.245624	2.05765
Gm7420	0.24559	0.440371
Zfp112	0.245565	0.831163
Wdr72	0.245524	0.657594
Hebp1	0.245318	1.34514
Gm12264	0.245221	0.666823
Fam193b	0.245101	1.55577
Cox16	0.244521	2.61417
Gng3	0.244436	1.87325
Sprn	0.24422	0.586953
Gm42890	0.244198	0.406238
Trpa1	0.244169	1.57134
2810428J06Rik	0.244114	1.09413
Serpinf2	0.243843	0.206544
Tbc1d10c	0.243557	1.37803
2610020C07Rik	0.243542	1.99435
Gm13456	0.243514	2.49534
Gm26569	0.243471	0.302439
Zfp985	0.243402	0.816032
Rchy1	0.24333	2.86619
B230206H07Rik	0.243324	2.25647
Zkscan7	0.243225	2.29539
Ifit1bl1	0.243178	3.09709
2610037D02Rik	0.242975	2.20443
4930404I05Rik	0.242161	0.95994
Ckmt1	0.242048	0.656894
Hif1a	0.242031	2.6032
Gm27003	0.241812	0.555912
NA	0.241577	2.11887
NA	0.241557	0.713046
Gm42715	0.241128	1.94767
Carmil3	0.241046	0.569785
Prrt1	0.240957	0.398014
1810012K08Rik	0.240844	0.239915
Gm14269	0.240764	0.442195
NA	0.240761	0.435177
Nfxl1	0.240761	3.69476
Gm7393	0.24063	0.325244
Arg2	0.24061	2.95104
9330136K24Rik	0.240558	0.983535
Alkbh3os1	0.240518	0.29396
A930006K02Rik	0.240477	0.626168
Krt28	0.240078	0.344195
Gm8797	0.24001	0.730875
Gm6158	0.239828	0.256253
Flcn	0.239599	3.34828
Rpl18-ps2	0.239545	0.385642
Tppp3	0.239493	1.03808
Nxnl1	0.239469	1.52348
NA	0.239381	0.333357
Plp1	0.239207	1.08594
NA	0.23917	0.893825
Fam71f2	0.238997	0.239485
Gm13034	0.23868	0.513191
Gm35048	0.238639	1.52707
Nckap5	0.238512	0.432512
Dbp	0.238441	3.09662
Tceal1	0.238397	3.08496
Pcolce	0.238337	3.91537
Gm9752	0.238309	1.24108
Lpxn	0.238231	2.03265
Veph1	0.2382	2.97108
Gm8566	0.238192	1.10745
Scin	0.238076	3.87437
Gm47283	0.238046	1.40819
Arsg	0.237834	1.59156
Commd8	0.237586	2.94195
Gm2000	0.237523	2.50493
Rbak	0.237447	3.61934
Impdh2-ps	0.237382	2.66104
Apoe	0.23736	1.46785
1700055D18Rik	0.237194	0.773572
Frg2f1	0.236876	0.41067
Hspd1-ps3	0.236826	1.28799
Cobll1	0.236486	2.56453
Emb	0.23644	3.58233
Hpx	0.236423	0.849638
NA	0.236308	0.719548
Rpl9-ps6	0.2362	2.49216
1500011B03Rik	0.236008	2.51723
Gm43660	0.235946	1.1368
Gm43305	0.235573	2.51254
Asb13	0.235304	2.754
Slc26a1	0.235202	0.606696
Gm10399	0.235063	1.30487
A730011C13Rik	0.234853	1.30824
Nrep	0.234808	3.20956
Cbr1	0.234748	2.35612
5430400D12Rik	0.234639	0.826342
Mthfd2l	0.23457	2.27466
Trim65	0.234503	3.16002
Gm26688	0.234477	0.415369
Gtf2a1	0.234256	2.83946
Gm38067	0.234151	0.359073
Mb21d2	0.234096	3.02545
Gm2810	0.234037	0.372528
Gm16071	0.233857	0.840995
Gm12366	0.233817	0.66164
Ptbp2	0.233809	2.82486
Slc12a5	0.233802	0.872718
Gm8121	0.233537	0.37076
1700056N10Rik	0.233514	0.881329
Gm14117	0.233457	0.618229
Hbp1	0.233237	3.25062
Rnf125	0.233208	3.31808
Vash1	0.233087	1.34282
Gm43681	0.23307	1.25472
Slc35g1	0.232973	3.84419
Gm9256	0.232751	0.450441
Abhd16b	0.232363	0.317464
Ifit1	0.232153	2.47025
2510016D11Rik	0.232083	1.74276
Irf1	0.232063	2.83752
1700120K04Rik	0.23194	0.557141
D030055H07Rik	0.23182	0.179668
Gm5620	0.231566	0.511731
Insig1	0.231527	2.85028
Gm2423	0.231459	1.44955
4932422M17Rik	0.231391	1.99948
1700060J05Rik	0.231266	1.11978
Lrrc58	0.23101	2.22924
Gm9385	0.230905	1.82783
Dll1	0.230739	1.44481
Efcab2	0.230723	2.47172
Usp11	0.230672	2.71119
Gm43679	0.230542	0.438773
Rps10-ps1	0.230454	0.562843
Tspyl2	0.230251	1.75487
Gm5931	0.230039	0.440656
Hadhb	0.229855	3.91004
Gm14508	0.229771	1.13141
Dancr	0.229685	1.55664
Tpt1	0.229668	3.32421
Ttc39aos1	0.229345	1.03517
Mapkapk3	0.229314	2.58996
Rplp2	0.229245	3.05859
Rnf213	0.229216	2.17252
Gm29170	0.229197	2.41458
Cd248	0.22911	0.491956
Gm9392	0.228906	0.297529
Gm37226	0.228905	0.799265
Lyrm4	0.228713	2.27031
Plxdc1	0.228571	2.3925
Cbr3	0.228399	2.09481
Sec31b	0.227807	0.815543
Gm43079	0.227514	1.22304
Yod1	0.22743	3.01052
Gm43604	0.227085	1.08859
Casp4	0.226962	2.17346
Prom1	0.226918	4.18064
Fcf1	0.226789	3.38183
Gm12655	0.226777	0.388596
Zfp934	0.226627	1.97754
Cox19	0.226621	2.00027
H2bc21	0.226555	2.84001
Igsf23	0.226272	0.848298
Sytl4	0.226248	2.25123
Cox5b	0.22618	2.83608
Plekha8	0.225946	3.1301
2700038G22Rik	0.225889	0.714174
Zcchc7	0.225556	3.04872
Aldh4a1	0.225403	3.89955
Cryz	0.225374	3.69407
Arrdc3	0.225027	2.15153
Col9a3	0.224944	0.299293
Mcc	0.22494	3.07257
Agpat5	0.22492	3.7981
4932438H23Rik	0.224742	0.20538
Zfp697	0.224392	3.87162
Gm42879	0.223732	1.27467
Tmem252	0.223484	2.11376
Gm16794	0.22344	0.663193
Bscl2	0.22301	2.85652
Atp5e	0.222966	2.17938
Ccdc71l	0.222905	3.53956
Gm5900	0.222689	2.22784
E230001N04Rik	0.222306	0.764779
Tbc1d4	0.222035	3.04872
Snx8	0.222014	3.15507
Gm29585	0.221992	0.842588
Gm13204	0.221839	0.533249
Fam219a	0.221675	1.16587
Mroh2a	0.221208	2.19947
Osgin1	0.221167	2.23839
4930518I15Rik	0.221144	0.391981
C920006O11Rik	0.221101	0.617879
Adam1a	0.221026	2.52111
NA	0.221022	0.793439
Per3	0.220996	3.34506
Ppia	0.220829	2.63745
Gm43430	0.220386	0.498085
Rps20	0.220383	2.75575
Rapgef3	0.220228	1.11016
Phf11c	0.22022	1.42322
Srsf11	0.220203	2.87199
Lrp2	0.220176	2.47406
Zfp951	0.220149	1.54651
Sprr2g	0.219965	1.5692
Tmem176a	0.219959	3.52974
Ppp2r5a	0.219832	3.344
Rnasel	0.219762	1.99587
Rilp	0.219698	0.794961
Tslp	0.219635	0.616441
Rida	0.219626	4.27215
Gprc5b	0.219552	2.17873
Hoxd3os1	0.219383	1.33154
Nfkbia	0.219098	2.82051
Ppp1r14d	0.219068	0.415623
Foxa3	0.218937	1.45703
Txndc16	0.218871	2.48502
Spc25	0.218866	4.35075
Gm37584	0.218738	1.40184
Anxa8	0.218673	1.9622
Gm15411	0.218487	1.76929
Mpc2	0.218452	2.26247
Gm9207	0.218277	0.534701
NA	0.218234	1.81668
Echdc2	0.218152	1.49984
Upp2	0.218151	1.34007
Coro6	0.218113	1.87268
B230317F23Rik	0.217829	0.414539
Zc3h7a	0.217736	2.93892
Cutal	0.21769	3.42697
4930520O04Rik	0.217669	0.71868
Gm12164	0.217647	0.249697
C4bp	0.217633	2.13605
Tagap1	0.217552	3.05859
Hsp25-ps1	0.217487	1.14795
Gm37144	0.217478	1.13371
C1qtnf1	0.217464	1.80148
Npc2	0.21745	4.17395
Gm26901	0.217443	0.368417
Rpl17-ps5	0.217183	1.20341
Alox5ap	0.216974	0.295863
Cfap52	0.216812	0.462373
1110025M09Rik	0.216726	0.759079
Epas1	0.216637	1.06378
Ets1	0.216545	2.19668
Fras1	0.216501	1.99224
Gm43482	0.21637	0.285918
Bmp3	0.216305	3.19042
Anapc13	0.216136	2.09842
Prxl2b	0.216058	2.80222
Tmem181b-ps	0.216007	2.34742
Klhl24	0.215988	2.69864
Gbp7	0.215971	2.93849
Emx2os	0.215732	1.58426
Gm12992	0.215709	0.529713
Ywhaq	0.215676	4.03136
Gm9517	0.21558	0.90917
Slco5a1	0.21549	1.30125
Akr1c14	0.21534	1.71527
Slc6a17	0.215201	3.1693
Arhgap33	0.215002	2.82688
Smc2os	0.214833	0.403651
Slc22a17	0.214617	1.56733
A730071L15Rik	0.21385	0.60415
Gm13648	0.21374	0.791036
A130014A01Rik	0.213538	1.54704
NA	0.213459	1.60668
Gm43460	0.213442	1.10769
Gm15672	0.213419	1.09892
Oasl2	0.213023	1.62632
Gm42752	0.212922	1.01566
Gm16845	0.212749	1.07526
Tmem243	0.212705	2.58968
Dmkn	0.212695	0.264887
Tspan13	0.212673	3.83493
Rassf6	0.212552	2.92074
Gm43534	0.21226	1.45666
Grn	0.212232	2.77949
Ankrd16	0.212197	1.61757
6330403L08Rik	0.212193	2.58054
Gm19541	0.212148	0.242521
Wdr38	0.212078	0.214822
Agap2	0.212058	1.2443
Btnl9	0.212052	0.328458
Gm28374	0.211756	0.352358
Tmem71	0.211504	1.9361
Ifi30	0.211203	3.26249
D730045B01Rik	0.211195	0.132397
2810454H06Rik	0.21099	1.18599
Snhg8	0.210783	2.13629
Mpv17	0.210206	2.77989
Gm9725	0.210134	0.627918
Arhgap31	0.21004	2.30311
Gm43598	0.209873	0.622039
Siva1	0.209852	2.27312
Ncald	0.2098	3.38183
Gm43848	0.209546	0.884797
Gm15122	0.2095	0.295563
Dok7	0.209451	0.874823
Ankmy2	0.209445	3.9631
Tmem35b	0.209433	2.68066
Pcdhgb8	0.209412	0.35941
Gm17024	0.20923	0.348129
Herpud1	0.209158	3.96283
Prps1l3	0.209135	3.92488
Gm18588	0.208999	0.977366
Gm6598	0.208976	1.50002
NA	0.208958	1.30824
Prr22	0.208904	0.39546
Hey1	0.208794	2.70275
Utp14b	0.208716	2.51223
Rpl36al	0.208543	2.82432
Xndc1	0.208383	2.73255
Pdxk	0.208335	3.06843
Gm10163	0.208213	0.214724
Hoxa11	0.2081	2.26874
Paxbp1	0.207975	2.05881
2010204K13Rik	0.207803	2.17562
Gm10145	0.20779	1.4309
AW549877	0.207687	2.94202
Mocos	0.20763	2.75627
Max	0.207624	3.96593
Gm9531	0.207434	1.40138
Nr2f2	0.207392	2.79678
Rsrp1	0.207378	1.74346
Rps18-ps4	0.207268	1.08851
9130604C24Rik	0.206925	1.49805
Myo9a	0.206894	2.07472
Gm15751	0.206888	1.48923
A930007I19Rik	0.206856	1.79489
Micos10	0.206797	2.44792
Zfp141	0.206731	2.2741
Gm17546	0.206461	2.11591
Zfp868	0.206428	3.09516
Ifit2	0.206273	2.82107
Zglp1	0.206138	0.829047
Akr1c12	0.206107	1.99344
Lemd1	0.20608	0.267053
Ppp1r2-ps4	0.205969	0.851403
Klhl30	0.205762	1.29524
Gm6136	0.20574	2.76431
Ranbp17	0.205155	3.11599
Akr1c13	0.20505	2.76558
Nfkbiz	0.204893	2.33258
Gm42858	0.204813	0.450256
4731419I09Rik	0.20462	0.936454
Gm16973	0.204491	1.6033
NA	0.204344	0.914782
Tmem37	0.204339	1.91973
Bdh1	0.20407	1.08077
Rpl38	0.204066	2.87617
AA386476	0.203944	0.703636
B2m	0.20381	2.85333
Ampd3	0.203739	2.70151
Gm29050	0.203726	0.347719
Gm10286	0.203698	0.330546
Btf3-ps1	0.203249	0.533249
Pacrg	0.20321	0.268219
Hoxa11os	0.203195	2.83269
Mfsd4a	0.203173	2.17924
Gm43672	0.203145	2.70355
Npy2r	0.203061	2.51668
Pdrg1	0.203052	2.91104
Avpr1a	0.20305	0.425426
Gm13830	0.203045	1.32166
2900052L18Rik	0.202919	1.07892
Vegfb	0.202903	3.3055
Cbx3-ps6	0.202809	0.69934
Tcf24	0.202689	1.95979
Prkaa2	0.202647	2.45682
Gm19680	0.202613	0.625639
Sprr1a	0.202555	1.48378
Muc20	0.202468	0.45768
Gm20257	0.202417	1.71622
Scg5	0.202366	2.35585
Slc25a27	0.202235	1.87356
Zfp536	0.202215	0.920143
1500015A07Rik	0.202152	1.99464
Plagl1	0.202023	3.04377
Hoxa5	0.201959	2.17185
Gm10157	0.201813	1.16658
Tmem176b	0.201768	3.36508
Abr	0.201647	3.31808
Bhlhe41	0.201621	2.3187
Cetn3	0.201601	2.81984
Sf3b6	0.201574	2.3711
Fnip1	0.201351	2.5813
Zfp36	0.201258	2.34811
Kbtbd2	0.201097	2.68889
Dnm3	0.200983	1.59156
Tnfrsf1b	0.200953	3.52974
Med28	0.200654	3.05915
Masp1	0.200629	1.18803
Cxcl11	0.200583	0.303175
Bsnd	0.200546	0.57038
Gas2	0.200517	3.17948
Tma7	0.200457	2.21011
D130040H23Rik	0.200431	0.473472
P2rx2	0.20026	0.796186
Tmem251	0.200209	3.00107
Tlcd5	0.199779	3.87162
Gm12758	0.199752	1.02619
Mterf1a	0.199661	2.44485
Spata9	0.199486	0.840966
2210406O10Rik	0.199441	0.620602
NA	0.199294	0.251466
Rfx3	0.199259	2.07341
Gm42743	0.199249	0.926242
Pop5	0.199077	2.03742
1700041G16Rik	0.199055	0.502978
Clk1	0.199011	2.63134
Mthfd1	0.198959	3.16683
Cstb	0.198506	2.56211
Gm26583	0.1985	0.474453
Kmt2d	0.198479	1.73249
Ugt8a	0.198454	2.8589
Gm20427	0.198189	0.614414
Prdx1	0.198049	2.71075
Hs1bp3	0.198023	3.09662
H3c1	0.197971	0.410177
Gm38077	0.197902	1.03947
St3gal6	0.197857	2.74696
Gm36948	0.197771	1.10769
Spata13	0.197641	1.84392
Lancl2	0.19757	3.11486
Gpr146	0.197548	1.95142
Gm43362	0.197191	1.96605
Ksr2	0.196757	1.12611
NA	0.196733	2.64454
Mtss2	0.196689	2.29867
Gm15927	0.196576	0.171021
Mgat4a	0.196504	2.17222
Mchr1	0.196166	0.592735
Kcnc2	0.19613	0.692107
Sypl	0.195855	3.01762
Fut8	0.195767	2.50592
Wnk4	0.195498	2.29843
Ddt	0.195442	2.97318
Son	0.195281	2.81827
Adora1	0.195258	3.41931
Cacna1g	0.195202	2.18484
Rrad	0.195063	2.80889
Gabarap	0.195015	4.91353
Gm4707	0.194833	0.207064
Gm6741	0.194565	2.14544
Gm14176	0.19456	2.19352
Bmp6	0.194277	3.27004
Ndufa3	0.194233	2.50589
Actr3-ps	0.194164	0.484147
Klhl28	0.193949	2.32253
Gm43127	0.193625	0.946675
Gm43080	0.193582	0.782397
Lcorl	0.193554	2.15428
Leng8	0.193544	2.6871
Zfp984	0.193492	3.15619
1700008J07Rik	0.193416	2.09665
Rps2-ps6	0.193309	1.99409
Znrf2	0.193083	3.36746
Pcmtd1	0.192943	3.09662
Ap3m1-ps	0.19293	0.347249
Mbip	0.192889	2.56189
Zfp386	0.192634	3.21763
4933434E20Rik	0.192374	3.24132
Rmnd1	0.192341	1.89889
Egr3	0.192212	0.778008
Gm26724	0.192142	1.88675
B130046B21Rik	0.192077	1.16751
Uba7	0.192019	0.83665
Cox7a2l	0.192018	4.15124
Chdh	0.191998	2.81785
Blnk	0.191909	2.47861
4930422M22Rik	0.191703	0.247513
Zfp808	0.191535	2.80213
Ebf4	0.191459	2.19413
2810013P06Rik	0.191406	3.10247
4933437G19Rik	0.19123	1.30074
NA	0.191201	1.56281
Rfk	0.191027	3.31808
Gm9134	0.190966	0.957821
Zfp36l1	0.190857	3.31602
Pts	0.190813	1.91381
Tmco1	0.190717	4.1316
Fyb	0.190699	0.612686
Hfe	0.190492	2.35243
Gm37127	0.190491	0.827684
Cnnm1	0.190485	3.12445
Kcnh7	0.19039	1.11461
Arhgef9	0.190085	1.51845
Snrpe	0.190078	2.43291
NA	0.190069	1.23874
C130083M11Rik	0.189806	1.45137
Reep1	0.189583	0.460828
Kansl1l	0.18947	3.26545
Vmn1r4	0.189117	0.371827
Itga10	0.189096	0.922468
Rbis	0.188916	2.81785
Spdya	0.188754	1.31448
Tmed8	0.18874	2.2718
Gm9968	0.188723	1.17163
Galc	0.188599	3.52154
Cd300a	0.188398	0.3086
1810064F22Rik	0.188356	0.757739
Ppcdc	0.188016	1.55321
9130017K11Rik	0.187911	1.14176
1810062G17Rik	0.187734	0.740095
Gng12	0.187535	3.17948
Apela	0.18749	2.62012
Tbl1xr1	0.187478	2.09837
Ccnl2	0.187452	1.65331
Mtch2	0.18736	3.54449
Lrriq3	0.187244	0.928533
Spin4	0.187232	2.64064
Elk4	0.187158	2.14479
Zfp965	0.186872	0.243032
Gm12184	0.186856	2.41779
NA	0.186714	0.319284
Gm13963	0.186103	0.357822
Rasl11b	0.186056	2.87916
Pole2	0.186006	2.13062
Appl2	0.185954	1.553
Gm16348	0.1859	0.538551
Trim62	0.18587	1.18953
B430218F22Rik	0.185785	0.240926
Fmnl2	0.185755	2.3925
Lat	0.18565	0.256455
H4c2	0.185581	0.238364
Neurl1b	0.185537	2.48272
Ankrd35	0.185487	0.599783
Atp5k	0.185443	2.04954
Gm37902	0.185337	0.331068
Gabbr1	0.185291	0.667951
Crot	0.185139	3.9631
Fntb	0.185093	3.90486
Ppp4r1l-ps	0.184995	1.83028
Ptprr	0.184864	0.479819
Entpd2	0.184801	3.77525
H2az1	0.184765	2.49916
Gm10501	0.184758	0.864529
Dlx1	0.184705	1.96373
Wdr89	0.184668	3.57331
Tcirg1	0.184662	1.73682
A330035P11Rik	0.184598	1.13312
Gm9929	0.184566	1.82705
P2ry6	0.184507	0.529648
Serpinb6b	0.184478	0.877018
0610009E02Rik	0.184466	0.339478
Mat2b	0.184353	2.70983
Tshz1	0.184333	2.52111
Gm7536	0.184288	3.12516
Bbs12	0.184251	2.9754
Ift88	0.184226	2.49602
Fnip2	0.184167	2.38907
Gm8066	0.184166	1.63681
Stmn1	0.184164	4.75597
Zfp942	0.183861	2.60279
Gm38248	0.183777	1.50281
Hoxd4	0.183711	1.76824
Plgrkt	0.183668	2.50545
Ccl25	0.183602	1.37982
5430427N15Rik	0.183582	0.331347
Gm43266	0.183546	0.562964
Cdkn2c	0.18348	3.765
Eif5	0.183151	3.92488
C2cd4a	0.182847	0.804194
Il17rb	0.182806	0.894647
Gpr137b-ps	0.182801	1.12309
Nfe2l3	0.182764	2.18678
Gstz1	0.182648	2.47467
Cep43	0.182602	2.99245
Ifi27	0.182182	1.754
Tex15	0.182106	0.785184
Gm11478	0.182078	1.60791
Foxn3	0.181975	1.13828
Ywhaq-ps2	0.181907	0.344271
Zfp111	0.181825	2.14005
Atxn1	0.18173	2.622
Gm5602	0.181536	0.426336
Zfp820	0.181449	2.65154
Zadh2	0.181425	3.9631
Zfp109	0.181259	1.55274
Vwa2	0.181222	2.30458
Gm43310	0.181214	0.195974
Gm17484	0.181197	1.03955
Clmn	0.181184	2.69014
Baz2b	0.181149	2.34367
Cep95	0.181017	1.06841
Lamp2	0.180885	5.39879
Prg4	0.180792	0.21808
Zmiz1os1	0.180707	0.648522
Plekhg4	0.180623	0.496747
Sgpp1	0.18058	3.24132
Sh3yl1	0.180424	2.57638
Hpse	0.180273	2.49216
Arid1b	0.18027	2.73063
Zfp277	0.180221	2.71958
Irf2bp2	0.180205	2.97295
Esyt2	0.180197	2.85085
Akap8l	0.180194	2.19285
Polr2k	0.180172	2.43004
Vps26a	0.180152	4.91353
Pnisr	0.180082	1.3978
Stamos	0.180053	1.13697
Gstp2	0.179645	1.6196
Mertk	0.179571	1.36791
Trp53inp1	0.179461	2.27874
Gm11560	0.17939	0.244813
Dscc1	0.179377	2.60872
Snx18	0.179367	2.60208
Tmem60	0.179299	2.53803
Hk1os	0.179274	0.735031
Amigo2	0.179255	0.998883
Gm38192	0.179217	0.561122
Gnpda1	0.179021	2.16378
Gm20522	0.179018	1.15003
Gm43332	0.178828	0.367445
Ccdc162	0.178748	0.624482
Gm36995	0.178688	1.68935
Gm16023	0.178512	1.21703
Polr1f	0.178485	3.28726
Clk4	0.178477	2.49916
Fam89a	0.178435	1.33531
Bud31	0.178405	3.05913
Rpl31-ps8	0.178396	1.54258
Rps23-ps1	0.178382	1.44792
Gm37724	0.178319	1.67594
Mettl27	0.178293	2.78442
Lactb2	0.178239	1.89328
Rnf150	0.178208	2.23839
3000002C10Rik	0.178162	0.694515
8430422M14Rik	0.178148	0.196153
A430057M04Rik	0.17813	0.15658
Gm26725	0.178044	0.994699
Nipal1	0.177996	2.03564
Zfc3h1	0.177932	2.71648
Isoc1	0.177804	3.41619
Espn	0.177762	1.07244
2700033N17Rik	0.17768	1.20992
Hscb	0.177652	2.37488
Rps16	0.177461	1.63152
2700099C18Rik	0.177411	2.21342
Syp	0.177358	0.588166
Afap1	0.177324	2.05113
Gm16244	0.177233	0.585438
Axdnd1	0.177182	0.542894
Gm28192	0.17706	1.33353
Gstp-ps	0.17703	1.14423
Npb	0.177017	0.297778
Rab11fip4os1	0.177004	0.242417
Kmt2c	0.176837	2.29694
Naca	0.176815	2.49873
Pgf	0.176751	1.26668
Gm12057	0.176664	0.316062
Eef1a1	0.176641	3.21712
Sh3bgr	0.176507	0.198638
0610009B22Rik	0.176439	3.25654
Eif4a2	0.176316	2.99127
Ubr7	0.176186	4.22943
4930594M22Rik	0.176017	1.68931
Scarb2	0.175847	2.8897
Gm10425	0.175422	1.68759
Ppat	0.175405	2.74864
Was	0.175263	0.468348
Dennd6b	0.175193	1.36623
AA914427	0.175184	0.340059
Mansc4	0.175028	0.321473
Gm13415	0.174887	0.674014
Mamdc4	0.174623	0.603179
Gm36638	0.174476	0.240045
Lin52	0.174372	3.23653
Gm43413	0.174191	0.19976
A230103J11Rik	0.174134	0.975945
Gm42967	0.174091	0.356754
Chmp2b	0.174049	3.51905
Poglut3	0.174017	2.42718
Mylk	0.173872	2.99158
Acrbp	0.173738	1.82205
E130307A14Rik	0.173725	1.25886
Rpl22	0.173492	2.81682
Itgb1bp1	0.173466	1.93773
Npr3	0.173433	1.77885
Chaserr	0.173391	1.75552
Prdm11	0.173283	2.0887
Smchd1	0.173089	3.03427
Gpsm3	0.17305	0.94636
AU041133	0.17303	2.70567
BC037032	0.173018	0.385695
Cisd2	0.172795	2.94638
Nfib	0.172756	2.38705
Zmym6	0.172676	1.63833
Rif1	0.172652	2.74897
Wls	0.172646	4.25514
Slc39a4	0.172636	0.432899
Laptm4a	0.17262	3.25654
Pin4	0.17259	2.3816
Ell2	0.172485	2.4279
Gm13461	0.172085	1.58492
Rfc4	0.172007	2.47356
Kbtbd3	0.171943	2.05139
Dazap2	0.171919	3.43707
Gm12258	0.171676	2.0858
Synj2bp	0.171659	2.13057
H2-Q6	0.171636	0.564345
Myo6	0.171624	2.23839
Wnt5a	0.171612	2.45609
Gm43031	0.171435	0.616606
Oat	0.171332	4.1648
Adcy3	0.171313	0.466402
Hmgn2	0.171284	4.27215
Gm28800	0.17122	0.738212
Timm9	0.171212	2.09391
Oas1c	0.17121	1.10818
Cd47	0.171129	3.9631
Mroh1	0.171107	3.05915
Gm43054	0.170963	0.689641
Gm16278	0.17082	0.411229
4930412M03Rik	0.170662	0.423737
H2bc4	0.170608	2.79
Ephx1	0.170553	2.9486
Mrps18c	0.170466	3.23916
Hoxb6	0.170464	1.75753
Ppil6	0.170341	0.957327
Atp6v0b	0.170306	1.57626
Arhgap24	0.169914	2.60869
Cep162	0.169863	0.932887
A330023F24Rik	0.16974	0.159192
Rps24-ps3	0.169719	0.700634
4931415C17Rik	0.169702	0.885803
Gm9824	0.169675	0.825832
Paics	0.169503	3.16735
Zfp944	0.169469	2.49792
Kif5c	0.169446	0.439887
Gm17509	0.169363	0.353735
Ppargc1b	0.169361	2.30311
Zc3h12c	0.169263	2.93849
Bmp2k	0.169259	2.7731
Bzw2	0.169075	3.67667
Degs1	0.16906	2.94982
Trib2	0.168961	2.29238
Ap5z1	0.16892	2.14489
2900089D17Rik	0.168871	0.528069
Nxt2	0.168867	3.90486
Birc6	0.168828	1.92087
Dmpk	0.168758	1.16658
Trappc6b	0.16869	3.29585
Gm9800	0.168676	1.4291
Gm10076	0.168656	1.7595
Oxr1	0.16855	2.87199
Rnaseh2a	0.168495	2.57955
Slc35g2	0.168449	0.9041
Luc7l2	0.168426	3.60421
Alkbh7	0.168419	1.44841
Fzd1	0.168415	3.15042
A230056P14Rik	0.168368	0.729649
Zfp974	0.168229	2.06481
Mybl1	0.168183	3.09141
4933407K13Rik	0.16812	1.38583
Zfp53	0.168117	3.77572
Fmc1	0.16805	1.13821
Gm26920	0.168013	0.395102
Gm36401	0.167904	2.39031
Tlcd1	0.167837	2.10816
Gm8355	0.167811	1.04769
Ly6c1	0.167745	0.436949
Rps18	0.167698	1.81721
Adgrg3	0.167695	0.726257
Bri3	0.167632	2.26545
6820402A03Rik	0.167536	0.491009
Pip4k2a	0.167491	1.99272
Echs1	0.167487	2.71417
Hspg2	0.167394	1.74738
Zfp654	0.167297	2.98481
Wdr81	0.167291	1.6739
Hexa	0.167223	3.96283
Gm7902	0.167212	0.450976
Cers3	0.167019	0.259595
Tm6sf2	0.166995	0.430825
Ptp4a1	0.166971	2.07014
Eif3m	0.16696	2.84019
Zfp959	0.166835	2.35243
Gm16209	0.166798	0.216029
Gm43549	0.166569	1.38014
Cep57	0.166562	3.95663
Slc38a6	0.166476	1.09774
Pds5b	0.16636	3.04872
Rbm43	0.166333	4.25514
Prr15l	0.166306	2.64234
Ylpm1	0.166303	2.55212
Zfp101	0.166285	2.16204
Tmem18	0.16623	2.5125
Ccnl1	0.165999	2.75446
Lime1	0.165932	2.02318
Alkbh1	0.16586	2.24732
Vsig10l	0.165731	1.11577
NA	0.165709	0.316062
Pgap6	0.165697	3.1892
NA	0.165635	1.1897
Dzank1	0.165559	1.71256
Zbtb1	0.165477	4.27215
Mettl7a1	0.165183	2.20419
Ifi47	0.165079	0.869478
Evc	0.165042	3.18147
Gm5641	0.164997	2.66886
D130020L05Rik	0.164831	0.619116
Ap3s1-ps1	0.164678	0.273711
Rev3l	0.16467	2.05016
Slc18a2	0.164658	1.57918
Eif4a-ps4	0.164651	1.73554
Ttc7b	0.164604	2.29694
Gm7935	0.164567	0.883994
Rev1	0.164557	1.6537
Hoxa6	0.164442	1.63675
NA	0.164439	2.34361
Atp6ap2	0.16437	4.37201
2900076A07Rik	0.164359	0.619631
Sorcs2	0.164191	2.04996
Sh3rf2	0.164171	0.713303
Ppm1h	0.164119	1.4631
Dock11	0.164083	1.46633
Acadm	0.16408	2.58985
Gm16093	0.163887	0.395336
Gm17354	0.163866	1.13911
Tcea1-ps1	0.163634	1.22668
4930516B21Rik	0.163583	1.15104
Gm36266	0.163351	0.690217
Cdh16	0.163316	3.92488
Meis2	0.162972	2.3748
Supt4a	0.162918	2.39105
Srrt	0.162895	2.23134
Avl9	0.162836	3.23951
Tdp1	0.162764	2.49216
Qdpr	0.162655	2.93205
Mki67	0.162633	2.44484
Naa16	0.162622	2.30368
Etnk1	0.162544	2.95104
Pnpla8	0.162535	2.87617
Gm2895	0.162523	0.140402
Pou4f1	0.162518	0.66164
Cd160	0.162425	0.433881
Nedd9	0.162373	2.00631
Sesn1	0.162176	2.67263
E430024P14Rik	0.162082	0.52857
Gm10941	0.161872	0.990335
B930095G15Rik	0.161819	0.934761
Grk5	0.161782	1.93754
Rpl6	0.161756	3.80454
Gm527	0.161705	2.16896
Cdc42ep5	0.161507	1.44131
Sp4	0.16142	2.30543
Gm6793	0.161373	0.318419
Ccdc183	0.161233	0.396319
Clhc1	0.161138	0.302432
9130019P16Rik	0.161074	0.278068
Ctnnb1	0.16105	3.04872
2310068J16Rik	0.161045	0.584292
Ccdc163	0.160998	0.989225
Gm4890	0.160936	0.538654
Comtd1	0.160889	1.46997
Focad	0.160882	1.47149
Gm15542	0.160843	2.26919
Pik3r1	0.160803	2.13736
Zfp760	0.1608	2.35243
Zfp873	0.160778	2.35243
Aebp1	0.16065	2.43927
Ftl1-ps1	0.160508	3.19439
1110002L01Rik	0.160447	1.85401
Pcna-ps2	0.160229	3.39815
Rps15	0.160205	2.01489
Chchd10	0.160185	2.68066
Rplp1	0.160177	2.41576
Sgcb	0.160066	2.54917
Malrd1	0.159991	1.71395
Sema3c	0.159991	3.87162
Gm12251	0.159945	0.377965
Atxn3	0.159868	2.13381
Churc1	0.159833	1.45462
Cd164	0.159819	2.05999
Rsbn1l	0.1597	2.84918
Pcyt2	0.159627	1.59723
Ctns	0.159556	2.55212
4930522L14Rik	0.159496	2.66727
Mtrf1l	0.159249	1.9568
Gm10143	0.159219	1.08357
Gramd3	0.1592	2.85344
Snhg14	0.159174	0.917597
Ube2n-ps1	0.159174	1.34218
Gm43579	0.159084	0.298041
Mfsd1	0.159015	3.17284
Gm42748	0.158917	1.09371
Rps25	0.158813	1.87435
Prpf38b	0.158804	2.40375
1700071M16Rik	0.158734	0.709692
Airn	0.158654	0.854931
NA	0.158629	0.867662
Tnfaip8	0.158598	4.37201
Gm42464	0.158525	0.201991
Lamp1	0.158513	3.04594
[truncated: 12,581 more rows]

## Sheet: DEG submono5 vs. WT5
mgi_symbol	diff_of_zscores_sub5	FDR log10 transformed_sub5
Acss3	1.39862	2.8423
Osr2	1.21164	1.15497
Nckap5	1.18932	1.83808
Slc17a1	1.04749	2.73448
Serpina3i	1.04361	1.16287
Lratd1	1.00119	1.9249
Rpl13a-ps1	0.945868	0.814543
Ptgds	0.919928	2.44027
Clgn	0.907195	1.03119
Gp2	0.900223	1.66407
Usp50	0.874286	1.27141
Heyl	0.868175	1.13524
mt-Nd3	0.867396	3.08214
Gm10401	0.857315	0.519678
Ugt2b34	0.855525	1.27574
Gm27010	0.85397	1.23102
Gm9920	0.852106	1.2304
NA	0.828292	1.03889
Gbp10	0.826434	1.20526
Sox6	0.81231	2.62682
Gm9747	0.811743	2.49042
Nt5e	0.807184	3.0025
NA	0.798646	2.03882
Gm7694	0.7951	2.0093
Fgf9	0.791212	1.79283
Pigr	0.786848	2.1188
Wipf3	0.781992	2.51585
Zbp1	0.778909	1.30364
Gm43482	0.778757	1.41166
Rpl17-ps8	0.776537	1.85101
Zic5	0.766645	1.05969
Gm13436	0.759528	1.64198
Ccl5	0.752183	4.01075
Gm13814	0.737534	0.997764
Vnn3	0.737016	1.28652
Fgf7	0.732542	1.07597
Gm28437	0.732061	2.87189
Gm37986	0.722197	1.18125
Gm43196	0.715528	1.19932
4931413K12Rik	0.712687	0.702156
Ace2	0.711688	1.06382
Akr1b7	0.705411	2.13219
Gm26789	0.703493	2.19276
Slc13a4	0.702488	1.09623
Kcnip2	0.697638	0.409335
Gm12854	0.697123	1.1006
Gm14253	0.695582	1.08922
Nos1ap	0.689445	0.919056
Gm5805	0.683381	0.81865
Ift88os	0.682722	1.49849
Gm16574	0.680619	0.845882
Iigp1	0.668237	0.995936
Rpl21-ps8	0.66701	1.44011
Gm10036	0.66446	1.77789
Ttc39aos1	0.66344	1.88032
Cfap53	0.657625	1.61341
Lrg1	0.647211	1.14771
3110067C02Rik	0.645063	1.1132
Slit2	0.640548	1.18078
Gm15535	0.638978	1.61913
Dhtkd1	0.637937	0.530892
Gm15727	0.636236	0.768335
Gm15697	0.635237	1.17125
Gm8098	0.633486	1.40738
Zscan30	0.632599	2.04786
Gm43511	0.623398	1.2739
Slc35f3	0.621176	1.60639
Aldh1l2	0.619845	0.977149
Trank1	0.617087	1.40662
2310001H17Rik	0.609549	1.40497
Mr1	0.60938	1.77789
Gnai1	0.607646	4.01075
Inmt	0.607484	1.99467
Rpl17-ps9	0.606848	1.60227
Fam180a	0.604936	1.46424
Axin2	0.604676	1.06985
Gm16011	0.601472	2.47322
Gm43300	0.601172	2.06621
Vil1	0.600694	0.391884
Gm43302	0.600297	1.80892
Stk39	0.600147	2.30599
Cttnbp2	0.596947	0.78092
Plekhg1	0.59619	1.11826
Rsc1a1	0.596138	1.60969
Akr1c19	0.595652	2.73692
Chst1	0.594343	3.00526
Gm13680	0.594308	1.89731
Entpd8	0.593708	1.16636
Prrt1	0.592427	1.75265
Stard8	0.591985	2.73448
Gm12411	0.589751	1.44494
Gm15421	0.58902	1.28345
Abca8b	0.586945	1.47427
Gm42467	0.585964	1.26724
Frem2	0.585201	2.83881
Rsad2	0.582248	2.10701
Slain1os	0.581842	0.924794
Zpbp2	0.58128	0.589055
Gm43759	0.579163	1.11343
Gm3550	0.578909	2.60416
Gm38309	0.576701	1.70656
Gm37121	0.576641	1.34711
Tdrd1	0.576274	1.58207
Ovgp1	0.572987	0.645467
Igfbp1	0.572175	1.21339
Gm9967	0.568852	0.930878
Umod	0.56829	3.40465
Dmkn	0.566407	0.787667
Gm7162	0.565465	1.44272
Gm36989	0.562482	1.54391
Prokr1	0.559143	0.769069
Scnn1g	0.555276	3.26645
Tmigd1	0.554798	1.07035
Gm37314	0.549355	0.946613
Gm32391	0.549085	1.24459
Gm17477	0.548157	1.03802
Traf1	0.54793	0.920093
Il17f	0.546617	1.40497
Spx	0.546071	1.67069
Gm37152	0.545476	1.54561
Lhx2	0.545287	1.99123
Gm37274	0.54097	0.634966
Gm19541	0.540936	1.02091
NA	0.540804	0.862335
Gm14827	0.539261	1.02127
Fam13a	0.538837	2.44344
Ppargc1a	0.537859	2.79006
Sec31b	0.535361	1.59188
Gm43190	0.535103	0.596131
Sult1c2	0.534542	1.9436
Gm15792	0.534476	1.30944
Tbxas1	0.530692	0.863252
Gm38384	0.529661	0.441839
Gm9762	0.529102	2.60566
Gm43693	0.526322	0.814961
Kcne2	0.524897	0.891825
Gckr	0.52468	0.549042
Rps15a-ps4	0.52305	1.55192
Afm	0.52261	1.89033
Gm12989	0.522307	1.29263
Gm15950	0.522072	0.813065
Gm16071	0.521611	2.18175
Gm37960	0.519902	1.09983
Gm6394	0.51904	0.997089
Nrxn2	0.518727	1.14403
1700019D03Rik	0.51702	0.698396
Antxr1	0.516117	2.10518
Cyfip2	0.515813	2.36072
Gm12669	0.514264	1.30455
Cers3	0.513395	0.864398
5730405O15Rik	0.512781	1.10404
Gm16617	0.510815	1.05854
C4bp	0.510374	1.80892
Gm43593	0.509892	0.760839
Gm16093	0.508625	1.0273
Gnat2	0.508322	1.5869
Gm15821	0.50744	0.887275
Gm11914	0.507206	1.61375
Gm12254	0.506717	1.1386
Gm42427	0.505523	1.90338
Gcnt1	0.5035	2.46862
Gm36948	0.502025	2.03882
Gm6180	0.501688	0.564276
mt-Nd6	0.499935	2.65317
Tspan7	0.499159	1.48021
Slc39a8	0.499014	0.913887
C1s2	0.498639	0.905055
Myo1a	0.497864	1.12304
Fam174b	0.497585	2.0877
Gm42858	0.497085	1.27861
Gm13855	0.494752	1.09503
mt-Cytb	0.492705	2.63609
Gm37581	0.492481	0.889854
Casp14	0.490874	1.23102
Gm43403	0.490751	1.27574
Ccdc146	0.488149	0.966154
9630013D21Rik	0.485348	1.90718
Gm37755	0.485185	1.59946
Gm4202	0.48507	2.62403
Gm6039	0.484517	0.850104
Pmp22	0.484461	1.51594
NA	0.483323	1.88888
Lama1	0.482922	2.74296
NA	0.482512	0.55019
Gm33819	0.480738	1.17476
mt-Nd4	0.480118	2.54471
Gm42628	0.479399	0.849704
Gm15787	0.478884	1.19612
Wfdc15b	0.477143	1.26903
Gm12174	0.477103	1.43455
Gm37760	0.476752	0.69396
Atp6v0a4	0.476546	2.76722
Ttll6	0.476394	2.16644
Ppp1r2-ps2	0.474753	1.50081
Gm37174	0.474355	1.3618
Gm43059	0.474312	1.26822
Gm30238	0.473761	1.65666
Pklr	0.473031	0.811873
Psma5-ps	0.472968	2.10518
Gm12940	0.470282	2.13593
Gm26692	0.469505	2.21815
Ccdc148	0.469448	2.44344
Tspan15	0.469181	3.08214
Gm10825	0.467697	0.335671
C1s1	0.467041	0.90615
Gm14322	0.466383	2.73448
B230112G18Rik	0.465835	0.765402
AU021092	0.46561	2.30224
Gm11878	0.465004	0.705355
Plekha6	0.464046	0.979071
Gm42986	0.462984	0.65845
Slc16a4	0.462687	1.37374
Gm6485	0.461596	0.983841
Gm29666	0.461552	1.77052
Atp5pb-ps	0.459829	1.19749
Gm43203	0.459769	0.758466
Gbp6	0.458431	1.55487
Gm16153	0.457619	2.30495
Abat	0.45744	1.07053
Gm6169	0.456989	1.46375
Abi3bp	0.456926	1.63428
Gm11266	0.456005	1.4359
Ptprv	0.455183	0.305595
Zan	0.454939	1.02367
NA	0.453888	1.64729
Platr25	0.453621	0.812102
Gbp3	0.453461	1.28708
B230303O12Rik	0.453108	1.19932
Gm38162	0.452679	0.630095
Eya1	0.452533	2.87189
4930565N06Rik	0.452145	1.47394
Ict1os	0.452124	0.499573
Gm43513	0.451444	1.45329
NA	0.451335	0.993969
Gm5446	0.450652	1.01992
Cxcl10	0.447864	2.65317
Gstt2	0.447822	1.2477
Nlrc5	0.446786	0.963608
4930422M22Rik	0.445255	0.65863
Gm43858	0.443554	2.70019
9430060I03Rik	0.442126	1.39517
Gm42611	0.441843	0.63461
mt-Nd2	0.441171	2.65317
Agt	0.440965	2.79715
NA	0.440951	2.81933
C030010L15Rik	0.440572	0.640967
Smim6	0.439959	0.76382
Gm43972	0.438653	0.586381
Ulbp1	0.438024	2.00139
Cpn1	0.437606	1.77982
G530011O06Rik	0.437196	2.18477
Spatc1	0.436923	0.854469
Il33	0.434878	0.504806
Ust	0.433837	2.5847
9230111E07Rik	0.433098	0.658602
mt-Nd5	0.432814	2.47338
Nek5	0.432278	1.28372
Gbp8	0.431888	2.77324
mt-Nd1	0.431553	2.56559
Rskr	0.429659	0.356197
Fgf2	0.429541	2.25655
Bdh2	0.429471	2.94529
Gm15921	0.429161	0.949604
Rnf183	0.428164	1.12349
Dnajb6-ps	0.428081	1.23831
Gm37303	0.427385	0.982221
Far2	0.426975	1.73713
Gm12946	0.426711	0.522365
Gm43272	0.426664	0.890297
Clcn1	0.426406	0.965158
Rpl28-ps1	0.426014	2.02202
Smim17	0.425677	0.316334
Gm12397	0.425577	1.52683
Kitl	0.425215	2.73448
Pappa	0.424158	1.31872
Gm14634	0.424137	1.4739
4930581F22Rik	0.424077	1.69451
6720427I07Rik	0.423662	1.48785
mt-Co1	0.423479	2.34739
Arhgap32	0.423204	1.7794
Enpp1	0.422965	0.792614
NA	0.422659	0.692019
Arg1	0.422408	1.01415
Gm16185	0.421856	1.88199
Gm10286	0.421571	0.796171
NA	0.421367	2.06199
Rps15a-ps7	0.421035	1.05071
Gucy2g	0.420972	1.13544
Gm37447	0.420802	1.08069
Depp1	0.420475	2.06149
Prkag2os2	0.420278	0.97355
Gm22009	0.420174	0.547322
A530020G20Rik	0.419415	1.49835
Gm42725	0.418965	0.983273
Gm29017	0.418677	1.30483
NA	0.41786	0.821109
Gm43054	0.417362	1.53421
9530051G07Rik	0.416674	1.12981
Zmat1	0.415721	3.0352
Gm13562	0.415381	0.598041
Gsta3	0.414947	1.82867
Gm38227	0.414441	1.2745
Gad1os	0.414297	1.62796
Gm16184	0.414266	0.692168
Selenbp2	0.413189	1.05763
3110021N24Rik	0.413029	0.512565
Igsf6	0.411236	0.652434
Gm43062	0.40995	1.32293
Gm38319	0.40938	0.833474
Gm6736	0.408081	0.409118
Gm38372	0.407354	1.60499
Slc3a1	0.407184	0.754277
Gm37776	0.406869	1.42274
Gm15473	0.406657	0.494602
Ccl28	0.405963	1.61572
Zfp872	0.405329	0.595875
Jam3	0.40528	0.564607
Ccnb2-ps	0.404885	1.67069
Gm43332	0.403208	0.958663
Cacnb2	0.401955	0.511411
Gm14325	0.401645	1.26962
Tnni3	0.401589	1.02367
AA413626	0.400998	1.35503
Gm37795	0.400286	1.63336
Gm43162	0.3996	1.88574
Gm26670	0.399421	0.592358
Gm26569	0.399327	0.700779
Gm43413	0.399072	0.650778
Gm42549	0.399048	1.44994
Serpinb9b	0.398639	1.30107
Gm43088	0.397944	0.61638
Gm20045	0.397294	1.41081
Gm6793	0.396551	0.826717
Mss51	0.396295	1.54242
Ly6a	0.396222	1.18365
Sel1l3	0.396032	2.88018
Cldn8	0.395591	2.98584
Gm42937	0.393406	0.373618
Gm38344	0.393336	0.496575
2400006E01Rik	0.393247	0.61107
C3	0.392719	1.74758
Gm37090	0.392533	2.09266
NA	0.392455	0.998888
Gm32051	0.392034	0.510371
Gm13199	0.392033	0.456205
Tent5a	0.390998	1.42814
Ybx1-ps2	0.390825	0.764784
Gm15527	0.390764	0.459054
Gm15506	0.390679	0.582229
Gm37309	0.389629	2.26383
Dleu2	0.389077	1.09065
Gm11620	0.3886	0.608359
NA	0.388275	1.51429
Ccrl2	0.387387	1.09003
Zfp965	0.386943	0.519916
Slc25a2	0.386298	0.970511
Gm42572	0.386282	1.01805
Cacng7	0.385802	0.655262
Gm13204	0.385616	0.867289
Tmod4	0.385234	1.82347
Ccl2	0.38492	2.28696
NA	0.38476	0.85761
Prkcg	0.384645	0.991726
Nnmt	0.383786	1.17893
Camk1d	0.382643	1.23667
Rps27a-ps2	0.381996	2.22469
NA	0.381435	1.4359
Gm38253	0.381112	2.61864
Rps12-ps9	0.380383	0.888591
Mfsd4b1	0.380241	0.880854
Rps10-ps2	0.38005	1.96942
Gm4219	0.37926	0.838673
Gm8797	0.37882	1.08825
Gm6457	0.378742	0.66992
Hpgds	0.377813	2.80801
Gm6611	0.376884	1.89115
NA	0.376635	0.612539
Ip6k3	0.375907	0.789032
Spib	0.375781	0.886522
Gm13856	0.375578	0.551825
H2-DMb2	0.375308	1.15093
Prg4	0.375258	0.43952
9130019P16Rik	0.374353	0.729157
Gm43080	0.374027	1.28779
NA	0.373888	0.664202
Gm12602	0.373746	0.476698
Gm15406	0.373535	0.766475
Gstm1	0.373145	2.59284
Mro	0.372971	1.81543
Gm42531	0.372887	0.555617
Plcl1	0.372775	3.072
Rps3a3	0.372432	0.797455
Gm7658	0.371703	0.670219
Tnfrsf26	0.370888	0.325843
Rnf227	0.370116	1.4701
4930518I15Rik	0.370047	0.682039
Gm5577	0.36988	1.69836
NA	0.36961	0.51408
Adam4	0.369397	0.718615
Rgs11	0.368544	1.13396
Gm15500	0.368128	1.45188
Gm13431	0.367827	0.48383
Gm28229	0.367648	2.44357
9430037O13Rik	0.36728	1.49689
Tspan1	0.366964	0.839174
D430013B06Rik	0.36679	0.975113
Mcmdc2	0.366651	1.15866
Gm42658	0.366531	0.869569
Lrp2	0.366316	2.10034
9830144P21Rik	0.366238	1.35008
Gm16229	0.365672	0.629878
Tmem91	0.365552	0.353187
Tmed6	0.364896	1.56701
Gm14091	0.364667	1.91451
Gm14418	0.364237	2.33738
Gm12138	0.363752	0.301885
Tnfsf10	0.363535	0.495327
Gm28941	0.363123	0.941931
Trim69	0.362884	0.622638
Pygm	0.362825	0.524268
Ptgdr2	0.361875	0.961626
1700066B19Rik	0.360879	1.24027
Gm43200	0.359824	0.882731
Gm13803	0.359073	0.965096
Ifi44	0.358854	0.678883
NA	0.358331	0.953467
Gm13071	0.357857	0.517129
Gm38387	0.357845	1.08498
Rpl17-ps5	0.357665	0.974208
Oaz3	0.35761	0.653569
Ddx60	0.357555	0.702218
Gm6055	0.357212	0.544571
Gm37249	0.357102	1.30183
Atp6v0c-ps2	0.357084	2.12471
Mir181a-1hg	0.356892	1.04255
Tnfrsf18	0.356361	0.784803
Gata3	0.355847	0.572195
Gm38248	0.355546	1.6751
Gm13378	0.354906	1.01484
Nlrc3	0.354484	0.640595
Hal	0.354123	0.386035
H3c1	0.353928	0.468701
Gm7785	0.35381	0.923473
Ggt6	0.353807	0.938251
Gm42664	0.353642	2.55804
Corin	0.352954	1.64048
Ndrg4	0.35173	1.80395
Gm16310	0.350796	0.718615
Ttc16	0.350262	0.766701
Slc13a2	0.34968	0.683705
Gm6644	0.349445	1.87066
Gm12743	0.349298	0.747122
Ppara	0.349109	1.31499
Spaca6	0.348877	2.54937
6430573P05Rik	0.348328	0.630595
Gm12543	0.348071	1.03019
Gm10080	0.348046	0.572276
A730011C13Rik	0.347981	1.61176
Gm16534	0.347867	1.09829
Gm17096	0.347519	0.247963
Gm10603	0.347399	0.906539
Stra6	0.346027	0.580883
Gm7027	0.346012	0.61107
NA	0.345786	0.79799
Scn8a	0.345762	0.995422
Gm13270	0.345759	0.537328
G6pc2	0.345413	1.99466
Airn	0.344783	1.47885
2010016I18Rik	0.344664	2.13925
Cdkl1	0.344303	2.86509
Gm14038	0.344248	0.900029
Cldn1	0.343514	3.25736
Gm28151	0.34311	1.51745
Gm42727	0.342715	0.878986
Gm14165	0.3427	1.73312
Comp	0.342304	0.594308
Cd74	0.342096	1.01548
Pagr1b	0.341543	0.776189
Myom3	0.341413	1.53119
Pcsk5	0.341323	1.76092
Smim24	0.341112	0.524608
Gm26596	0.34092	0.761999
Cysltr1	0.340871	0.421721
Gm42940	0.340377	0.783144
A930004J17Rik	0.340326	2.77259
Gm43481	0.339961	1.35136
NA	0.339792	0.613801
NA	0.339747	1.9525
Tslp	0.339456	1.75393
Popdc2	0.339416	0.287788
Styxl1	0.339414	0.873982
4732414G09Rik	0.339253	0.290302
Plcd4	0.339034	0.29911
Gm29107	0.338707	0.416129
Cyp3a13	0.338692	0.807205
Gm12116	0.338144	1.24459
Gm20342	0.337741	2.01444
Gm14269	0.337307	0.918382
Lrrn4cl	0.337148	0.84162
Rassf9	0.337064	1.48621
Serpina1a	0.335935	0.504003
4930500F10Rik	0.335688	0.965158
Slc7a3	0.335641	0.463542
Gm10925	0.335031	1.26384
Gm20605	0.334703	1.88424
Gm20559	0.334452	1.76225
Lca5l	0.333675	1.2625
Acrbp	0.333249	2.38207
Col9a3	0.332986	0.525303
Gm8355	0.332749	2.40144
D130040H23Rik	0.332666	0.744577
Gm42979	0.331028	1.63058
C1ra	0.330622	2.23256
Gm37074	0.330398	0.534364
Gm26901	0.33039	0.568575
A430110L20Rik	0.33013	0.926479
E430024P14Rik	0.329626	0.508301
Mx2	0.329321	1.12001
Matn2	0.329212	2.28343
Gm17399	0.329054	0.436149
Malrd1	0.328816	2.25149
Reep1	0.328159	0.770023
Eps8	0.327825	1.85346
Vav3	0.327772	2.65317
Sema4a	0.327734	1.18204
Kif12	0.327536	1.68818
Htra3	0.326865	0.563564
Gm16090	0.326788	0.620893
Rpl7-ps7	0.326541	0.853925
Cmbl	0.326219	1.7239
Gm43857	0.326028	1.9199
Gm13841	0.324917	0.312911
Gm17249	0.324648	1.17508
Rps27rt	0.324643	1.91729
F420014N23Rik	0.324217	1.50287
Nol4	0.323934	0.321442
Fam3d	0.323831	2.33757
Clic5	0.323252	2.60566
Tbl1xr1	0.323032	1.50287
Gm10268	0.322646	0.637259
AA474408	0.321748	1.06673
Gm26873	0.321491	1.6867
Rpl36a-ps2	0.321357	1.02022
NA	0.3211	0.897669
NA	0.3211	0.897669
Slc26a6	0.320507	1.50123
Gm37724	0.320408	1.22652
Nscme3l	0.320317	0.974118
Rpl39-ps	0.319902	1.92798
Casp4	0.319703	2.21976
Zcwpw1	0.31946	3.06794
Adhfe1	0.319413	0.500544
Fam189b	0.31937	1.72009
Gm35048	0.318747	1.68514
C130050O18Rik	0.317985	0.400058
Snx22	0.317719	1.76557
0610009E02Rik	0.317293	0.580321
NA	0.316807	1.65106
Gm26704	0.3165	1.91451
Ptgs1	0.316296	1.66281
Gm38257	0.316071	0.596742
NA	0.316059	1.47396
Gm43604	0.316019	1.07769
Rps2-ps6	0.315896	1.59423
Zfp950	0.315868	1.83854
Ifitm5	0.315484	0.497986
Kcnip4	0.315419	0.686508
Casq2	0.315329	0.913704
Gm5493	0.315054	0.393801
Gm17767	0.315006	0.412519
Gm5909	0.314976	0.851013
9330136K24Rik	0.314484	1.1331
Gm17709	0.31446	1.0081
Gm43379	0.314305	2.06362
Gm4895	0.313948	0.381823
NA	0.313252	1.68562
B230398E01Rik	0.313102	0.697268
Nr3c2	0.312127	2.85003
Tnfrsf13c	0.311822	0.636063
Epas1	0.311709	1.39321
Gm13648	0.311617	1.00426
Il17rb	0.311313	1.3214
Ccn6	0.311312	0.654985
Cftr	0.311173	2.24937
E130102H24Rik	0.311144	0.516539
B430212C06Rik	0.311093	1.50945
Nrbp2	0.310961	1.48621
Rps6-ps4	0.310918	2.13244
Ifit1	0.310697	1.91088
Rasl11a	0.310681	2.41776
Plet1	0.310581	2.33937
Rps27a-ps3	0.310491	1.25802
Pcolce	0.310282	3.45402
Myom1	0.309521	1.26268
Gm26920	0.309386	0.660125
Gm16589	0.309353	0.613943
Gstp-ps	0.309345	1.64476
Gm21781	0.308899	1.69449
mt-Rnr2	0.308662	2.12111
1810021B22Rik	0.308535	0.423809
Pdzrn3	0.30849	1.91772
Gm7285	0.308154	1.65266
Gm6863	0.307784	1.75549
Gm15601	0.307745	1.31884
Gm16973	0.307535	1.84775
Gm2810	0.30705	0.513382
1700109H08Rik	0.306902	0.880414
Fam71f2	0.30679	0.602764
Ccdc24	0.306736	1.61572
Gm4189	0.306719	0.480343
Gm14440	0.30662	0.905498
Ptprc	0.30637	0.244967
Aif1	0.305783	0.378007
Gm43338	0.305708	0.91794
C1rl	0.305523	0.695942
Gm43328	0.305477	1.61216
Fn3k	0.305276	2.14935
Gm13421	0.305135	1.7327
Gm8203	0.304864	1.48966
Zfp934	0.30462	2.13593
Gm960	0.304554	2.23902
Ywhaq-ps3	0.304483	0.903863
Oasl2	0.304285	1.8179
Gm42659	0.303904	1.14384
Kctd12b	0.303851	2.11885
Rbm3os	0.303824	0.354654
Akap5	0.30371	0.493645
2210408F21Rik	0.303402	1.01622
Ttc36	0.303212	2.58563
Ccdc92b	0.302583	0.941595
Deptor	0.302359	1.85412
Gm12922	0.302352	0.793196
Dnah2	0.301944	0.523914
Tshz2	0.301623	0.958779
H3c15	0.301531	0.766936
Gm13496	0.30143	0.238782
Magix	0.300755	0.290564
Rps15a-ps6	0.300416	0.94777
Rab11fip4os1	0.300383	0.433526
Sprr1a	0.299999	2.28735
Mpped2	0.299089	2.233
Zfp966	0.298637	0.413785
Npb	0.298526	0.402153
Zmynd10	0.298391	1.47239
Hspg2	0.298073	2.38153
Ppp1r14c	0.297926	1.26957
Gm13688	0.29787	0.932022
Gm43653	0.297376	0.54669
Gm4332	0.297217	1.6043
Il18bp	0.296633	1.07341
Zfp985	0.296578	0.906149
4633401B06Rik	0.296503	0.678206
Gm16172	0.296314	0.999434
Gm37829	0.296117	1.40497
Akr1c13	0.295505	1.40474
Il5ra	0.295193	1.98257
Cd63-ps	0.295131	1.86019
Hspb8	0.295128	2.40862
Ccnd1	0.294858	2.10176
Gm9517	0.29464	1.02967
Gm17552	0.293923	0.545296
Gm37127	0.293737	1.09574
Tvp23a	0.293726	2.21173
Rundc3b	0.293658	1.72605
Slc17a9	0.293581	0.485206
Gm19557	0.293485	1.11819
Rpl6l	0.293388	2.1194
Cstad	0.293383	0.899834
H60b	0.293306	2.08846
Csf3	0.29326	0.483002
Wbscr25	0.293232	0.423755
Rps21	0.293115	1.48966
Lrp1	0.292867	2.21816
Gm42829	0.292267	1.237
Gm43549	0.292246	1.96576
Mpig6b	0.292172	0.990704
Gm6204	0.292164	0.74188
Rida	0.291996	2.25326
Gm28370	0.291409	1.71536
Gm17705	0.291167	0.670084
Gm2541	0.291046	0.518871
Gm13003	0.290888	0.423857
Man2c1os	0.290755	1.07727
5430402O13Rik	0.29062	0.78345
Gm7895	0.290605	1.0165
Per3	0.290594	2.18529
Rpl19-ps11	0.290559	1.56206
Gm14760	0.290427	0.925415
Hadhb-ps	0.290417	1.10292
Gm43307	0.290251	1.62858
Sez6l2	0.290056	0.224757
Gm43389	0.289912	1.42872
NA	0.289518	0.91589
mt-Atp6	0.289386	1.38153
Tnfsf15	0.289064	1.39733
Gm10709	0.28896	0.979514
Epha7	0.288934	0.363777
Tsg101-ps	0.288772	0.810214
Hmgb1-ps5	0.288574	0.435872
E330034L11Rik	0.288304	1.38258
B430218F22Rik	0.287857	0.394377
Gm43823	0.287678	1.68176
Tomm6os	0.287143	0.932935
Gm43029	0.28696	0.465207
NA	0.285983	0.531358
Tspyl2	0.285953	1.8117
Cmpk2	0.28588	1.72009
P2rx7	0.285717	0.729696
Ugt1a1	0.285659	1.04286
Tmc4	0.285651	1.25687
Pcdhgc4	0.285363	0.764323
Zdhhc15	0.285177	2.24268
Gm26724	0.285165	1.6413
Gm45837	0.285104	1.11336
Npff	0.285028	0.763096
Tbxa2r	0.285003	0.544563
Gm37621	0.28484	1.00676
Ankrd23	0.284832	1.77625
Gm43310	0.284714	0.370413
Mmp19	0.284654	1.4944
Dnajc5b	0.284629	0.26882
Tomt	0.284491	0.726556
Hsp25-ps1	0.283934	1.19297
Mir99ahg	0.283854	0.54745
5430400D12Rik	0.283759	0.932147
Gm20655	0.28375	0.394673
Gm10101	0.283078	1.22146
Gm5873	0.282855	0.580162
2700038G22Rik	0.282808	0.811919
Gm26510	0.282277	0.461283
Gc	0.28216	2.79006
Gdnf	0.28166	0.351872
Hhipl2	0.281383	0.187308
Gm38102	0.281254	1.5929
Lysmd2	0.281214	1.27304
ccdc198	0.281153	2.13687
Upk1a	0.28087	1.71536
Gstm6	0.280683	0.462494
Gm12183	0.280677	1.69754
Angpt4	0.280669	0.793549
Cbln3	0.280498	0.766939
Eya2	0.280407	0.406233
Rnf213	0.280149	2.03882
Snhg18	0.280103	3.12499
Gm20427	0.279734	1.77179
Asic3	0.27957	0.477503
Tbx6	0.27941	1.04576
Gm26621	0.279142	1.2989
Smc2os	0.27889	0.723345
Ecscr	0.278733	1.44931
Gm28800	0.278651	1.12165
Cacnb4	0.278185	1.07769
C1qtnf1	0.277871	1.99045
Rps27	0.277627	1.57303
Hmgb1-ps3	0.277169	0.28619
Arg2	0.277165	1.32636
Gm6741	0.276456	2.26616
Rps13-ps4	0.276333	0.58208
A930006K02Rik	0.276271	0.523939
Gm42878	0.276022	1.42866
1700092M07Rik	0.275987	0.808334
Gm13807	0.275573	1.1112
Gm36401	0.274901	2.48372
Hsd17b14	0.27482	2.35008
Gng3	0.274233	1.15125
Gm17491	0.273835	2.06362
Zmynd15	0.273794	1.70791
Fam184b	0.273633	1.50583
Msrb2	0.273354	2.20493
Gm11739	0.273105	0.388124
Gm8494	0.273007	0.494669
8430422M14Rik	0.272771	0.267448
Per2	0.272654	0.780577
Plin4	0.272592	1.90064
Vdac3-ps1	0.272549	1.62778
Izumo1	0.272475	0.788493
Fam53b	0.272296	1.29725
NA	0.271751	0.81837
Arhgap18	0.271735	3.28241
Zeb1	0.271629	1.3414
Gm38077	0.271544	1.24109
Gm43702	0.271398	0.622064
Gm11841	0.271182	0.498444
Rpl31-ps8	0.2711	1.81642
NA	0.270486	0.469838
Rnf207	0.270102	0.243559
Gm38020	0.270088	0.653941
Gm10145	0.269644	1.39639
Gm37893	0.269626	1.63144
Hivep3	0.269494	1.01037
Ccdc178	0.269384	1.23376
Gm15708	0.268966	1.59188
Cd300a	0.268957	0.286014
Tppp3	0.268935	1.09065
B3gnt6	0.268865	0.646723
Gm12366	0.268641	0.866508
Cdk3	0.268237	0.613801
Gm42715	0.267838	2.03882
Gm36936	0.267784	2.85003
Gm9752	0.26776	0.979129
Fgd2	0.267719	0.281336
BC046401	0.267609	0.904169
Ntn1	0.26754	1.99276
Tgfbr3	0.267302	2.42706
Gm5931	0.266862	1.07727
BC030343	0.266846	0.913296
Sned1	0.266572	1.07157
Tspan8	0.266218	2.22527
Smarca2	0.266106	3.072
Gm26642	0.26569	0.821966
Gm38190	0.265669	1.41161
Sap18b	0.26544	1.11592
Gm42585	0.265407	0.697311
4933417C20Rik	0.265359	1.22989
Tnfrsf4	0.265182	0.467709
4833413G10Rik	0.265171	1.63831
1600023N17Rik	0.265054	1.91079
Gsdma	0.264497	0.410844
NA	0.264406	0.24547
Gm47283	0.264326	1.29044
Elmod1	0.264284	1.47856
Rpsa-ps10	0.264165	1.57303
Zfp13	0.263782	1.97274
5033417F24Rik	0.263536	0.58498
4932443L11Rik	0.263215	0.419878
Card14	0.263062	1.13372
Dnah12	0.262742	0.508301
Gbp7	0.262671	2.55503
Gm26813	0.26227	0.767886
Cux2	0.262168	0.792614
Ctf2	0.262144	0.778609
NA	0.261943	0.352321
Tgtp2	0.261436	0.723482
Gstm2	0.261164	3.84941
Prox2os	0.261133	1.34378
Rps24-ps3	0.261033	0.953933
Prkg1	0.260756	0.69734
Gm42462	0.260312	1.23577
Ppp4r4	0.260189	0.697596
Ppp1r2-ps4	0.260163	0.809966
Masp1	0.259871	1.23031
Gm28404	0.259699	0.381823
Gm7901	0.259642	1.40084
Kcnj2	0.259641	1.54391
Cfp	0.259605	1.96997
Gm14508	0.259428	1.40497
Gm13456	0.259369	1.51133
Blnk	0.259352	2.25149
N4bp2l1	0.259163	2.69893
Gm43138	0.259083	0.453084
Zfp970	0.258845	1.88858
Gm20652	0.258803	0.817568
Gm9385	0.258799	1.55181
Mapk15	0.258657	1.07341
Lrrc39	0.258645	1.28477
Fras1	0.258242	1.88687
Rpl9-ps6	0.258223	1.18411
Srrm2	0.258026	1.65956
Cndp1	0.257804	1.42589
Cacna1a	0.257745	0.115411
Gm34240	0.257703	0.59102
Tpt1	0.257483	2.02202
Gm5525	0.257332	0.501729
Gm9531	0.257158	1.46306
NA	0.257137	0.770606
Gm20683	0.256994	1.27618
Ifit1bl1	0.25691	1.51427
Gm43660	0.256452	1.25178
C730034F03Rik	0.256125	1.14103
Sestd1	0.25606	3.12499
Gm26594	0.255818	0.832288
Slc25a27	0.25563	1.60834
NA	0.25546	1.62121
Gm43362	0.254994	0.848116
Snhg14	0.254805	2.0789
Tex15	0.254758	0.975602
Rps11	0.254199	1.63811
Gm6288	0.254179	0.639399
Gpsm3	0.254077	0.926748
Tnfsf13	0.253786	0.699875
Il34	0.253251	0.862686
Chdh	0.253201	2.70019
Gm8116	0.253165	1.47885
B130046B21Rik	0.25308	1.40944
Ugt8a	0.25298	3.16308
Gm42913	0.25297	0.802093
Gm42460	0.252807	1.59077
A330074K22Rik	0.252763	0.816509
Gm15832	0.252478	1.6024
Gm11400	0.252452	0.910976
NA	0.252103	0.516439
Oxtr	0.251694	0.925237
Zfp820	0.251597	2.55503
Adgrf1	0.251342	0.27158
Vmn2r29	0.251111	0.97929
Gm12992	0.250902	0.770023
Neat1	0.250842	1.71212
Cdh17	0.250718	1.92071
Gm8226	0.250508	1.08689
Gm43579	0.250469	0.593147
Gbp4	0.25033	1.70835
Itm2b	0.250306	2.38397
NA	0.250295	1.24679
Mzb1	0.249774	0.497036
Gm11847	0.249772	1.57329
Me3	0.249659	1.79579
Pla1a	0.249478	2.24811
Gm36266	0.249341	1.00529
Eef2-ps2	0.249238	0.601054
Tagap1	0.249203	3.04209
Gm28374	0.24887	0.394786
Tdo2	0.248655	0.259294
Gm16279	0.248649	1.83854
Btbd18	0.248491	0.642473
Nr1d1	0.248438	2.51679
4930563E22Rik	0.248274	0.844094
Dcn	0.248225	0.901797
Exd1	0.248055	0.850188
4933407K13Rik	0.247998	1.32676
Ints6l	0.247906	1.31063
Rab26os	0.247738	2.12471
9330175E14Rik	0.24746	0.323068
Gm10143	0.247458	1.13594
Gm43597	0.247378	0.775857
Ttc6	0.247335	1.47031
Nfkbie	0.247321	3.04763
Gm43294	0.246936	1.4521
Cfb	0.246534	0.628985
Gm11766	0.246494	1.01887
Rasgrp2	0.246137	0.909223
NA	0.246018	1.11792
Gbp2	0.24588	2.06362
Lat	0.245792	0.309564
Lyl1	0.245546	0.609129
Akr1c12	0.245361	2.01117
Gm37979	0.245077	0.223879
Gm42669	0.244781	1.19357
Rhpn2	0.244525	2.93113
Gm14387	0.24429	1.40662
Gm16206	0.244277	0.941766
NA	0.244258	0.558424
Mep1a	0.243663	0.825789
Manba	0.243285	2.72226
Ajm1	0.243272	0.775857
Gm15834	0.242702	0.464925
Gm15879	0.242247	1.60834
Gm14410	0.242197	2.14443
A330035P11Rik	0.242169	1.47615
Pde4c	0.242126	1.78169
Phyhd1	0.241961	0.96964
Grip2	0.241858	0.389345
Gm26590	0.241507	0.334602
Dlec1	0.241376	0.783328
AU041133	0.241337	1.65552
Krt23	0.241305	1.85801
Gm36995	0.241205	1.85266
Hgd	0.241177	0.263659
NA	0.241068	0.97715
Gm43766	0.240695	0.354667
Gm2895	0.240514	0.213643
B2m	0.240373	2.38458
Impact	0.239926	2.5152
1810012K08Rik	0.23991	0.213876
Gm5559	0.239423	0.495311
Sord	0.239245	1.94577
Rasal1	0.239126	1.27574
Clec2d	0.238698	1.83854
Gm17396	0.238593	1.27098
Rps18-ps3	0.23859	0.587595
Pitx2	0.238451	1.47181
Gm43461	0.238162	0.86345
Gm42587	0.237948	0.398914
Mical1	0.237589	1.24018
Gm4149	0.237491	0.952533
Gm43681	0.237475	1.30644
Acot13	0.237108	1.23157
Reep2	0.237045	0.38641
Zfp931	0.236883	1.3632
Pnisr	0.23656	2.06348
Ppp4r1l-ps	0.23622	1.36817
Rsph10b	0.236206	0.95283
Sycp3	0.236095	0.629688
Enpep	0.235842	3.26645
Mki67	0.235675	1.55007
Cited4	0.235544	0.792661
Sesn1	0.235535	2.79692
AA914427	0.23543	1.07652
NA	0.235396	0.345597
Ldhd	0.235237	2.08565
Tgfbr3l	0.235152	0.910976
Pcmtd1	0.23488	2.64843
Sh3bgrl	0.234739	1.85356
Adh1	0.234685	0.257613
Rtraf-ps	0.234664	0.657643
Gm37144	0.234538	1.16802
Gm3636	0.234508	1.25749
Zfc3h1	0.234171	1.83723
Rbis	0.234169	1.57303
Vnn1	0.233925	1.99123
Tsc22d3	0.233705	2.2029
Apol9a	0.233482	0.443616
Hapln4	0.233426	1.90754
Ube4bos3	0.233212	0.913083
4921507G05Rik	0.233181	0.448616
NA	0.23313	0.531552
Zfp385b	0.23306	1.57432
Has3	0.233021	1.69965
Cytip	0.232706	1.37374
D330041H03Rik	0.232472	0.730615
Mir17hg	0.232374	1.37972
Ptgr1	0.232289	1.78958
1600020E01Rik	0.232245	1.26104
1700007E05Rik	0.232095	0.584703
Ppm1k	0.23206	1.52886
Gm21982	0.231733	0.902202
Slc35g2	0.231429	1.07941
Syp	0.231086	0.575955
4921522P10Rik	0.230738	0.153838
Lrrc58	0.230467	1.92071
Id4	0.230421	1.51418
D930048N14Rik	0.230133	1.87334
9530056K15Rik	0.230047	0.362761
Apoo-ps	0.229988	1.15076
Rpl34	0.229873	1.12294
Apol9b	0.229558	0.738508
Adcy5	0.229555	0.603964
Chad	0.229375	0.183744
Fam227a	0.229241	1.88266
Gm16023	0.229079	1.37445
Anxa9	0.228991	2.51038
Gm42967	0.228977	0.524121
Gm20394	0.228966	0.599563
Oas3	0.228958	0.484384
Zfp977	0.228942	0.533787
Cox6c	0.228621	1.30007
Gm13166	0.228547	0.939478
Slpi	0.228416	0.387939
Plscr4	0.228332	1.05873
Gm9694	0.228186	0.535748
Gm14421	0.228073	0.74206
Gm37415	0.228052	0.48531
Gt(ROSA)26Sor	0.227793	1.0021
A430035B10Rik	0.227753	1.12225
Klhl30	0.227524	1.27171
Gm6525	0.227219	0.41481
Crebrf	0.227075	1.52689
Pkd1l2	0.226738	0.139834
4932442E05Rik	0.226564	0.623683
Clhc1	0.226474	0.425961
Mtag2	0.226413	0.412575
Samd9l	0.226271	2.52096
Gm42957	0.226229	0.844975
Cfap46	0.226199	0.195371
Kcnc2	0.226081	0.834379
Gm17039	0.226006	0.442867
Rab17	0.225967	0.641616
Micos10	0.225843	1.35664
NA	0.225653	0.464798
NA	0.225461	0.746189
Gm42463	0.225244	1.06903
Zfp53	0.225167	1.81659
Polr2k	0.225106	1.12479
Gm20507	0.224856	1.70027
Hoxaas2	0.224673	1.30284
Btc	0.224673	1.0021
NA	0.224669	1.70136
Gm4524	0.224666	1.52611
Chst9	0.224618	2.02233
Gm37780	0.224426	0.602463
A330033J07Rik	0.224407	0.766365
Grk4	0.224312	0.63611
Gm16794	0.223933	0.602344
Kifc2	0.223843	1.46374
BC039966	0.223775	0.647624
Gm9403	0.223179	0.806916
Akr1c14	0.222987	1.45239
Coro6	0.222733	1.00712
1700056N10Rik	0.222676	0.64276
Gm18588	0.222514	0.873303
Wnt2b	0.222453	0.619393
Gm16170	0.222098	1.1957
Vwa7	0.222001	0.97458
2010315B03Rik	0.221678	1.85263
Tinag	0.221348	1.4779
Gm9625	0.221302	0.826155
Selenbp1	0.221203	2.52029
Slc2a9	0.221078	0.90615
Gm6501	0.221016	0.371383
Il15ra	0.220787	1.41216
Cth	0.220675	1.33662
1700122E12Rik	0.220583	0.207851
Slc25a36	0.220046	2.33012
Zcchc7	0.220021	1.57186
Galnt18	0.219891	2.37909
Zfp808	0.219826	2.34739
Phf11c	0.219644	1.1818
Wnt16	0.219442	3.16308
Lrp8os3	0.219093	0.312992
Gm7278	0.219051	0.49135
Il7	0.219013	0.86365
Gm10163	0.218916	0.296641
Chchd10	0.218861	2.78164
Gabarapl1	0.218841	2.79006
NA	0.218695	1.13629
Plgrkt	0.21866	1.96803
Bmp3	0.21856	2.64699
Gm42748	0.218505	1.15738
Hspd1-ps3	0.21847	0.995422
Gm14292	0.218347	0.581921
Pla2g4c	0.218191	1.52022
Kcnh7	0.218003	1.14951
Rps23-ps1	0.217578	0.769232
Fas	0.217529	0.382951
C530005A16Rik	0.21745	0.957804
4930562F07Rik	0.217443	0.876364
Des	0.217346	0.432164
Rnf130	0.217295	2.56963
Gm43127	0.217243	0.991785
Wfdc3	0.217171	0.677942
Gm10269	0.217115	0.240793
Gm15894	0.216991	0.805506
Slc26a4	0.216643	0.581319
Gm42544	0.21658	0.535288
A230107N01Rik	0.216507	0.77073
2810454H06Rik	0.216319	1.15199
Gm4631	0.216023	1.99822
1110003F10Rik	0.215917	0.344677
Gm15344	0.215604	0.5191
Zfp943	0.21555	1.92883
Thsd4	0.21551	0.957322
Zfp995	0.215378	2.06233
Slc13a2os	0.215297	2.36072
Tmem64	0.215288	2.87189
AI480526	0.215211	0.594617
Tle2	0.215189	1.32265
Tnfsfm13	0.215188	1.75266
Uvssa	0.214943	1.77169
2700099C18Rik	0.214835	2.69893
Zc3h7a	0.214776	1.99123
Pla2g4b	0.214716	0.496077
Slc18a2	0.214675	1.76953
Gm2000	0.214344	1.16893
Necab3	0.214257	0.823414
Pla2g7	0.214086	2.37964
Abhd16b	0.213941	0.401791
Gm43534	0.213864	1.45234
Gm37285	0.213696	0.712067
Mageh1	0.213585	1.99466
Gm12191	0.213564	1.49602
Gm42732	0.213365	1.80452
Adgrb1	0.213185	1.07652
Zfp976	0.21318	2.18619
Hrc	0.212988	0.905805
Car2	0.212963	2.83881
Gm20186	0.212845	0.776255
Gm15638	0.212547	0.682533
Tcea1-ps1	0.212068	0.881477
Gm37170	0.212062	0.250511
Herpud1	0.212052	3.40465
A430018G15Rik	0.211886	1.22087
Stxbp3-ps	0.211885	1.05468
Gm5641	0.211842	2.81933
NA	0.211713	0.775332
D630044L22Rik	0.211672	0.717116
Gm5835	0.211525	0.712101
Rpl37rt	0.211387	1.64278
Gm42600	0.211311	0.845763
Gm21399	0.21095	0.298191
Rapgef3	0.210927	1.29282
Plekhn1	0.210868	1.69984
Dixdc1	0.210699	2.49125
Gstm3	0.210644	0.311862
Gmpr	0.210614	2.37964
Myo9a	0.210423	1.75748
Ttc22	0.210131	1.43405
Ebf4	0.210022	2.13536
Gm15751	0.209876	1.48776
Gm37607	0.209803	1.73422
Plp1	0.209724	1.19631
2610020C07Rik	0.209317	1.51109
Ipcef1	0.209303	0.749561
NA	0.209258	1.23706
Rsrp1	0.209066	1.53196
NA	0.208776	2.17926
Laptm4b	0.208775	2.73448
Mpp3	0.208297	1.27857
Rc3h2	0.208276	1.97136
Pcdhga11	0.208112	0.234809
Gstp1	0.208097	2.2565
NA	0.208066	0.247556
Tcirg1	0.207854	1.8089
Rnf125	0.20778	1.88517
Gm5844	0.207731	0.304533
Gsta4	0.207708	1.16496
Tspan12	0.207582	2.87189
Aebp1	0.207566	2.44357
Ptprr	0.207468	0.469838
Gm38336	0.207452	1.15811
Rnf186	0.207268	0.552623
Zfp983	0.207174	1.87392
Snx32	0.207049	1.36367
2810414N06Rik	0.206931	1.60574
Gm15542	0.206823	1.75766
Gm15927	0.206807	0.212863
Cped1	0.206429	0.382345
Gm5540	0.206414	0.262186
Gm15427	0.206396	1.51663
B230206H07Rik	0.206148	1.90694
Hmgn5	0.206125	1.75644
NA	0.205879	1.11943
A230072C01Rik	0.205646	0.818398
Gm14327	0.205565	0.89889
NA	0.205456	0.538985
Gm12258	0.205447	1.83808
3830432H09Rik	0.205428	0.25959
Gm16348	0.205375	0.588435
Sgk2	0.205344	1.00709
Gm6598	0.205241	1.31685
4932422M17Rik	0.205148	1.5167
Sptbn1	0.205072	1.83723
Gpr137b-ps	0.204761	1.12347
Neurl3	0.20475	2.1691
Alkbh3os1	0.204701	0.345947
6430550D23Rik	0.204522	0.879309
C030037D09Rik	0.204507	1.63831
Lrrc19	0.204411	0.283406
Doc2g	0.204229	0.999823
Gm26513	0.204116	0.654494
Gm26826	0.203941	1.03386
Gm9256	0.203855	0.33551
Paxbp1	0.203401	1.91931
Gm42568	0.203316	0.79956
Gm26628	0.203187	0.346781
Gm14373	0.203076	0.682136
Nfat5	0.202995	1.15976
B130024G19Rik	0.202878	0.463542
Pigp	0.202723	1.40417
NA	0.202474	1.58797
Plce1	0.202393	1.85801
NA	0.202314	0.531798
D3Ertd751e	0.20228	2.64128
Nr1d2	0.202239	2.22527
Gm4925	0.202235	0.248453
Gm9754	0.202155	0.796367
Gm37154	0.202049	0.556324
Srpk3	0.201924	0.996325
NA	0.201706	1.91097
4933437G19Rik	0.201663	1.21887
Gm17022	0.201531	0.590493
Gm43136	0.201514	0.567471
Gm9830	0.201008	0.371383
Lcn2	0.200945	2.16089
Gm26574	0.200802	0.402217
Snx10	0.200759	2.26683
Srsf11	0.200727	1.81642
Fgf1	0.200664	2.18175
Zcchc18	0.200639	0.344608
Slc18b1	0.200559	0.578429
Zfp467	0.200524	2.17616
Lmtk3	0.200515	1.32508
Gm15868	0.200403	0.214564
Dennd6b	0.200221	1.53513
Parm1	0.200102	1.8391
Gm11934	0.20009	0.530938
Atp8a1	0.200041	0.725905
Efcab9	0.199855	0.19584
Gm43128	0.199835	0.339821
Brme1	0.19981	1.93249
Slc22a17	0.199773	1.60071
Sdc2	0.199691	2.56901
4632404M16Rik	0.199645	1.28059
5730596B20Rik	0.199609	1.54053
Cyp4b1	0.199602	0.316312
Gm38057	0.199421	0.337684
Spc25	0.19922	1.68031
Spag8	0.199181	0.291111
Trpm3	0.199093	0.781371
Postn	0.19892	0.131095
Gm17259	0.198917	0.598226
H19	0.198771	0.717042
Gm43588	0.198755	0.291723
Gm43071	0.198747	1.08498
5430403G16Rik	0.198599	2.06626
Pla2g4a	0.198342	1.94304
Sptb	0.198286	1.59333
Son	0.198233	1.47991
Gm15710	0.197809	0.195319
Kbtbd3	0.197798	1.57807
Wif1	0.197664	0.410844
Asb13	0.197579	2.66934
Gm6436	0.197343	0.551739
Mrpl23-ps1	0.197242	0.983738
Rev3l	0.197172	1.51294
Mtch2	0.197152	2.0796
Tmem37	0.196997	1.79948
Gm10874	0.196952	0.290676
Arhgap4	0.196886	0.503869
Vwa2	0.196864	2.20493
Gm4673	0.196819	1.05015
Gm27177	0.196773	0.481591
Oxsm	0.196672	1.39138
Gnal	0.196663	1.92702
mt-Rnr1	0.196629	1.64345
Lurap1l	0.1965	0.571678
Faah	0.196347	2.28226
Txndc16	0.196337	2.10518
Neu2	0.196022	1.1338
Kmt2d	0.195747	1.41536
Rplp2	0.19569	1.67487
Actr3-ps	0.195654	0.439928
Gm10767	0.195401	0.889238
Gm12758	0.195377	0.577038
Gpr68	0.195242	0.142285
4933406P04Rik	0.195192	1.12322
Casc1	0.195053	0.584056
2610037D02Rik	0.19505	1.45756
Rbm3-ps	0.194925	0.312757
Oxr1	0.194835	2.46862
Gm12057	0.194799	0.458968
Gm30074	0.194754	0.333067
Amt	0.194425	1.47905
Sprr2g	0.19393	1.0835
Pkp4	0.193662	1.79621
Podn	0.193645	1.19932
Slc12a5	0.19362	0.893175
Gm37226	0.193599	0.552231
Pan3	0.193577	2.64128
Prkaa2	0.193494	2.07937
Gm15895	0.193378	0.405288
Ccdc18	0.193286	1.75814
Gemin8	0.193241	2.33738
Fhl4	0.193158	0.715557
Luc7l2	0.192871	1.83539
Zfp932	0.192862	1.784
Chn2	0.192858	2.76722
9430002A10Rik	0.192784	0.164787
Evc	0.192647	1.69356
Trim2	0.192626	2.12111
Ccdc173	0.192626	2.25149
Hspb11	0.192625	1.11133
Prr22	0.192441	0.374294
3110083C13Rik	0.192341	0.911885
Yod1	0.1923	2.38853
Plekhs1	0.192225	0.431665
Cpeb4	0.192125	1.38383
6430511E19Rik	0.192124	1.3193
Btf3-ps1	0.191906	0.373637
Rps20	0.191886	1.62707
Zfp978	0.19185	0.281326
Rpl22	0.19169	1.23578
Zfp942	0.190707	2.42403
Ifit1bl2	0.190625	0.384859
Stox2	0.190525	2.12648
Derl3	0.1905	1.32068
Nrep	0.190489	3.20711
Alpl	0.190447	0.738064
1810064F22Rik	0.190417	0.855754
Gm28230	0.190344	0.559085
Gm13241	0.190332	0.982919
Gm6136	0.190155	1.92987
Snx24	0.19014	2.06199
Gm21817	0.189958	0.520493
BC037032	0.189814	0.244944
NA	0.189593	0.475019
Irf2bp2	0.189431	2.22527
Fam111a	0.189373	3.67234
1700001L05Rik	0.189321	0.328521
Ddt	0.189254	1.44212
Gm20721	0.189129	0.659382
Gm28417	0.188962	0.389345
Ankrd16	0.188732	1.12781
Mzf1	0.188465	1.70791
Stpg1	0.188388	0.501729
Bik	0.188349	1.76892
Calml4	0.188292	0.913129
Rfk	0.188282	2.59887
Plscr2	0.18827	1.69754
Gm12953	0.188087	0.720896
Tbc1d4	0.187867	1.86803
Sat1	0.187399	1.47181
4930522L14Rik	0.187382	1.73642
Birc6	0.187364	1.63462
Mtcp1	0.187203	1.36315
Ptprcap	0.187108	0.704609
NA	0.187044	0.261979
Ikbke	0.186943	1.51803
4731419I09Rik	0.186738	0.743182
Gm26648	0.186659	0.615061
Prdx1	0.186614	2.10518
Mturn	0.18658	1.40275
Phactr2	0.186556	2.33012
AW549877	0.186533	2.32898
Bhlha15	0.186416	1.15505
Spa17	0.186358	1.87314
Ager	0.186334	1.05477
1700060J05Rik	0.186202	0.441248
Brdt	0.185898	0.529691
Il12rb2	0.185536	0.552623
Gm11560	0.185385	0.219391
Ly6c1	0.185357	0.21317
Zfr2	0.185098	1.65189
Erbb4	0.185055	0.186501
Fgfbp1	0.185024	0.855962
Slc25a53	0.185001	0.729561
Gbp9	0.184773	2.05268
Adam33	0.184739	0.192762
Mal2	0.184594	2.26051
Sap25	0.184485	0.755292
Gm43445	0.184451	0.319951
Gm10702	0.18443	1.08039
Mettl7a1	0.184379	1.74005
Ankrd53	0.184297	0.155823
Tc2n	0.184209	0.442278
NA	0.184118	1.14663
Rtp4	0.184078	1.7782
Nsmf	0.183965	1.429
Ndufv2	0.183829	1.53479
Spata1	0.183649	0.891639
Atp6ap2	0.183626	2.17804
Aoc1	0.183571	1.34633
Fbxl21	0.183456	1.44994
Erich2	0.183424	0.483075
Chd5	0.183141	1.46428
Rpl38	0.183027	1.63562
Slc25a40	0.182908	2.25468
Gm15567	0.18287	0.461829
Gm10602	0.18276	0.575983
Cnbd2	0.182759	0.741039
Cldn2	0.182729	1.83255
Gm16299	0.182673	0.675167
Dpp4	0.182575	2.28696
Sclt1	0.182502	2.51038
Eif3m	0.182427	1.20248
NA	0.182209	0.712036
Gm14388	0.182192	0.273137
Tcaf2	0.182116	1.13428
Rassf6	0.182116	2.47322
Gm15964	0.182047	0.963953
Srpk2	0.182037	2.6546
Arhgef39	0.181969	2.25326
Lrriq3	0.181909	0.757685
Cav2	0.181734	1.39502
St3gal4	0.181613	1.96051
Sim1	0.181493	2.19276
Fetub	0.181421	1.08689
D630045J12Rik	0.18119	2.10518
Afap1l1	0.181172	2.52096
Ifi47	0.181155	0.820321
C130083M11Rik	0.181147	1.25749
Tifa	0.181131	1.59946
Gm26587	0.181053	0.805742
Cobll1	0.180974	1.90718
Cdk14	0.18092	0.483664
Gm17216	0.180453	0.225405
Gm43815	0.180379	0.560687
St6galnac3	0.180288	0.723781
Zfp101	0.180197	1.8756
Mthfd2l	0.180121	1.50123
Gm16892	0.180108	0.639139
Gm16278	0.179844	0.413681
Rpl27-ps3	0.179785	0.471582
Ttll10	0.179224	0.391884
Appl2	0.179223	1.76658
Nbeal1	0.179069	1.81642
Pts	0.179042	1.04756
Iqcb1	0.179035	1.61134
6530409C15Rik	0.178923	0.367897
Klhl10	0.178595	0.769232
Rps17	0.178574	1.13468
Wincr1	0.178448	0.315816
Slc15a2	0.178375	1.65552
9130017K11Rik	0.178337	0.964669
Gm5530	0.178241	0.406568
Acadsb	0.178153	2.10518
Rexo5	0.177963	1.24111
Gm16759	0.17795	0.481876
Gm42595	0.177914	1.80417
Gstp2	0.17769	1.4706
Gm15234	0.177642	0.246431
Smc4	0.177507	2.64128
Hey1	0.177466	2.04865
Naca	0.177109	1.55235
4833445I07Rik	0.177033	0.569233
Tcf24	0.177029	2.73448
Nnat	0.176963	0.452733
Rps12	0.176813	0.9739
NA	0.176773	1.33021
NA	0.176745	0.974259
Arhgap24	0.176725	2.18477
C920006O11Rik	0.176675	0.319689
Optn	0.176305	2.5257
Zfp78	0.176284	0.856519
Atp6v1c1	0.176131	1.98332
Nedd9	0.17607	3.45402
Ccnl2	0.175998	1.56502
Poln	0.175933	0.171669
Lgals1-ps2	0.175708	0.336198
Rab36	0.175675	1.27063
Gm37397	0.175664	1.51663
Gm26645	0.17542	0.784439
Gm43268	0.175149	1.46129
Tmsb15b1	0.17511	1.20248
Gm13237	0.175066	1.75153
Avil	0.174939	0.304325
Rif1	0.174651	2.07742
Apela	0.174556	1.86473
Nt5c3	0.17455	1.36799
Gm18180	0.174506	0.572839
Mfsd4a	0.174391	1.27539
Ftx	0.174381	1.59076
Fnip1	0.174289	3.20712
Cfap52	0.174274	0.394979
Gm5837	0.174243	0.582162
Rad9b	0.174138	1.38543
Gm20667	0.174068	1.45616
Cntd1	0.173965	1.29149
Gm43679	0.173946	0.308699
Pcdhgb1	0.17393	0.375675
Myo6	0.173823	1.79552
Cntrl	0.173711	1.26401
Cbr3	0.17368	1.03052
B930095G15Rik	0.173666	0.826688
Map2	0.173647	0.783727
Ift88	0.173589	2.03849
Gm1976	0.173431	1.26077
Cetn3	0.173317	1.47856
Gm43668	0.173248	1.17771
Med9os	0.173194	0.666573
Lekr1	0.172907	1.59946
Ifit2	0.172833	2.79006
Scd4	0.172828	0.250281
Cchcr1	0.172799	1.57979
Gm29361	0.172773	0.54524
Cd164	0.172684	2.58952
Mink1	0.172644	1.24003
Gm10073	0.172585	1.40497
Nrip2	0.172471	2.29047
Slc26a1	0.17239	0.391259
6330403K07Rik	0.172303	0.736284
Oprd1	0.172118	0.516275
Nfxl1	0.17211	2.17503
Dok7	0.172101	0.775743
Rps25	0.172073	1.01011
Stard9	0.17206	1.42385
Cd248	0.17202	0.201679
Cep43	0.171981	2.40843
1700055D18Rik	0.171979	0.521321
Dynlt3	0.171949	1.50119
Eif4a2	0.171942	2.03849
Ttll3	0.171934	0.832632
Zfp40	0.171926	1.60406
Zfp455	0.171661	1.87292
Car12	0.171651	1.87833
Gigyf1	0.171592	1.40738
A930001C03Rik	0.17159	0.253043
Cep57	0.171445	1.78947
Ogt	0.171283	1.96482
Zfp946	0.171167	2.06045
Gm9794	0.171113	1.20796
Uba7	0.171067	1.1591
Agbl3	0.171044	1.46306
Rsbn1l	0.170932	2.65317
Mroh1	0.170847	1.47737
Paqr5	0.170827	2.34587
Zfp14	0.17051	1.25341
NA	0.170376	1.36301
S100a10	0.170367	1.17514
Gm43375	0.170257	0.764784
Znf41-ps	0.170227	2.64128
Arfgef3	0.170152	0.525561
BC028471	0.170084	0.143343
NA	0.170003	1.14148
Rpl23a	0.16999	2.13687
Gm17354	0.169961	1.05873
Plcb4	0.169943	1.34954
Gm1866	0.169891	1.03663
Gm9207	0.169728	0.414833
Ubb-ps	0.169661	0.652434
Zscan26	0.16963	2.47829
Ankle1	0.169596	1.18548
Gm37499	0.169519	1.42658
Nf1	0.169514	1.7051
Glb1l	0.169499	1.05984
Rassf10	0.169439	3.14859
Gm7536	0.169375	1.28984
Gm12966	0.169339	0.572916
Gm5648	0.169325	0.291357
Pdk2	0.169303	2.27906
Gm12960	0.169237	0.326259
Slc2a4rg-ps	0.169184	1.13141
9030607J07Rik	0.168929	0.674623
Zfp433	0.168924	1.07652
Zfp944	0.168913	2.24811
Zfp329	0.168906	1.05984
4930526A20Rik	0.168795	0.250463
Lpp	0.168727	1.1593
Sema3d	0.168705	0.284229
Gm16211	0.168673	0.187139
Sgpp2	0.16852	2.25655
Sult6b1	0.168414	1.25178
Rbms3	0.168405	1.1327
Esco2	0.168203	2.64843
Tma7	0.168163	0.874971
Gm11131	0.168057	1.55945
Gpr146	0.168038	1.61989
Gm37968	0.167947	1.10802
Dock7	0.167758	1.80395
Ndufa3	0.167702	1.44546
Fam193b	0.167616	1.359
Tet2	0.167498	2.33241
Aqp1	0.167266	0.604988
Rpl32	0.167229	0.90356
Dnaaf3	0.167107	1.4565
Zfp984	0.166972	1.47885
Nfib	0.16694	1.79552
Gm10254	0.166875	0.651754
Dst	0.166873	0.861922
NA	0.166843	1.91451
Gm8121	0.166825	0.390135
Gm10275	0.166682	0.950501
Zfp975	0.166673	2.12588
Gm37973	0.166642	0.2752
Mdm4	0.166633	1.39184
Gm12164	0.166632	0.162027
Noxo1	0.166631	1.19357
Xkr6	0.166474	2.18477
Eldr	0.16646	1.88266
Dnase1l2	0.166396	1.40982
1700071M16Rik	0.166388	0.543165
Il1rap	0.166315	1.89665
NA	0.166195	0.202264
Gm43609	0.16616	0.336934
Metap1d	0.166134	1.66286
Nav2	0.166131	1.04969
Gm43848	0.166016	0.614889
Ociad2	0.165991	1.72538
A430057M04Rik	0.165684	0.130174
Firre	0.165614	1.09615
Dact2	0.165577	1.59319
Plac8	0.16556	0.651882
Arsk	0.165527	2.0677
Sema4g	0.165526	1.4079
Rpl10	0.165513	1.43455
Nol4l	0.16549	1.30419
Ftl2-ps	0.165159	2.83881
Rps8	0.16501	1.35973
Hfe	0.164966	1.7794
Hpx	0.164928	0.273892
Abi2	0.164896	2.09223
1700124L16Rik	0.164876	0.214686
Gm13991	0.164775	0.35175
Wdpcp	0.164724	1.05975
Col11a2	0.164644	0.164017
Gm17066	0.164625	1.04821
Tmem60	0.164619	1.6631
Dap	0.164613	2.80278
Wls	0.164613	2.01256
NA	0.164583	0.481768
Snx18	0.16456	2.07396
Arntl2	0.164335	0.143058
Dmpk	0.16428	0.986457
Gm11769	0.164186	0.187308
Gm38192	0.164044	0.673117
Gm26944	0.163975	0.345104
1500005C15Rik	0.163892	0.285436
Slc27a3	0.163714	1.27347
Ccl25	0.163609	0.760821
A130014A01Rik	0.163575	1.05851
Zfp991	0.16353	1.80305
Traf5	0.163493	1.40247
Slc38a3	0.163413	1.36527
Pla2g3	0.163403	0.519204
Rtel1	0.163374	1.31552
Fam199x	0.163051	2.18366
Plcb1	0.162984	2.64128
Prom1	0.162948	2.23273
Gm8566	0.162872	0.352607
Gm42793	0.162854	0.819378
Dalrd3	0.162851	1.56541
Slc25a33	0.16277	0.872396
Slc47a1	0.162697	0.262582
Klhl24	0.162656	3.08214
Gm43339	0.16245	0.551037
Gm10676	0.162327	0.629565
Serpinb6b	0.162256	0.44971
Gm12655	0.162178	0.210514
Oip5	0.162114	1.80892
Plxna3	0.162106	1.15914
Gm6652	0.162094	0.240305
Ckap2	0.161766	2.62682
Acadm	0.161751	2.20722
4930426I24Rik	0.161748	0.261559
Fam13c	0.161652	0.856539
Esr1	0.161626	0.326661
Serpinb9	0.161617	1.19434
Wsb1	0.161479	1.96555
Ccdc74a	0.161464	1.27036
Cetn2	0.161457	1.29725
Dmac2l	0.161414	1.63003
Myh7b	0.16138	1.18252
AW146154	0.161363	1.52152
Gm43197	0.161352	1.12944
Spata9	0.161255	0.440908
P3h2	0.161203	1.89033
Ncoa7	0.161196	2.41235
Crbn	0.161108	1.47181
Ube2n-ps1	0.161012	0.655262
Zfp51	0.160857	1.34168
Akr1b10	0.160797	1.90565
Susd1	0.160774	2.28343
Adk	0.160729	2.37909
Mpv17l	0.1606	0.777174
Ccdc183	0.160569	0.327385
Atp5e	0.160519	0.753308
Tmem29	0.160485	1.09032
Wnk4	0.160348	1.55215
St3gal6	0.160319	2.18091
Sema5a	0.160314	1.40944
Rmdn1	0.160186	1.44872
Tm6sf2	0.160137	0.531244
Chpt1	0.160046	2.87189
A930015D03Rik	0.160043	0.463542
Bscl2	0.160023	1.75453
Carmil1	0.159979	2.16842
NA	0.15986	2.23273
Leng8	0.159558	1.7448
Cep162	0.159492	1.22837
Gm43654	0.15939	0.3797
Ift74	0.159302	2.1928
Gm128	0.159179	0.183277
Rad21	0.159178	3.33885
Gcsh	0.159006	1.47949
Ccdc163	0.158919	0.927931
Lbp	0.158744	2.1691
Jpx	0.1586	0.368645
St6galnac2	0.158476	2.30339
Gm43747	0.158327	0.201679
4930426L09Rik	0.158225	0.474659
Prickle1	0.158113	2.15947
Emb	0.15799	2.64128
Hexa	0.157761	1.80892
Gm11870	0.15776	0.169309
Plagl1	0.157679	1.02757
Gm29170	0.157313	1.41156
Gm9958	0.157246	1.46473
Prtg	0.157234	1.03471
Lcorl	0.157223	1.6254
2310015A10Rik	0.157111	1.65102
NA	0.157082	1.02848
Ppp1r9a	0.15708	1.20157
Elovl7	0.157034	2.32545
Ikzf2	0.156972	1.08078
Cox7a2	0.156954	1.05071
Gm9974	0.156918	0.2381
Dact1	0.156744	0.242732
Veph1	0.156719	1.90475
Rpl6	0.156682	1.61695
Gm16580	0.156545	0.520212
Stamos	0.156468	0.541165
4933439C10Rik	0.156416	0.876531
Tert	0.156233	1.05427
Fnbp4	0.156175	1.25696
Ramp3	0.15608	1.58235
Tlr4	0.155908	1.69734
Ppp1r1b	0.155862	2.65608
Cd274	0.155861	1.86069
Zfpm2	0.155774	1.79978
9130213A22Rik	0.155684	0.440067
Rap1gapos	0.155581	0.490112
Gm11478	0.155553	1.06382
Tcp11l2	0.15555	2.20603
Xndc1	0.155151	1.68125
Zfp971	0.155144	1.53025
Nr2f2	0.154912	1.97219
Lmntd2	0.154841	0.955619
Gm12184	0.154632	1.20356
Crnde	0.154605	1.50796
Plxdc1	0.154603	1.72009
Wwp1	0.154597	2.10928
Tef	0.154578	1.84526
Klhl32	0.154508	0.43714
4932438A13Rik	0.154468	1.07959
Slc35g1	0.154399	3.072
Mybl1	0.154327	2.73448
Cox19	0.154321	1.08091
Ifih1	0.154106	1.7794
Ccnl1	0.153979	1.96848
NA	0.153971	0.731455
Gm43545	0.153847	0.946881
Zfp536	0.153825	0.629628
Gm26852	0.153737	0.439811
Psma5	0.153727	1.12165
Neurl1b	0.153676	1.78958
Fryl	0.153514	1.35058
Sprn	0.153444	0.311255
Rere	0.153408	1.6867
St8sia5	0.153384	0.330049
Tmco1	0.153328	1.87481
Srek1	0.153201	1.80892
Zbtb26	0.153076	2.18366
Mad2l1	0.152948	1.03217
Ephx1	0.152819	2.49343
Ino80dos	0.152811	0.734965
Gm15953	0.152745	0.219407
Ss18l2	0.152726	1.07726
Gm43081	0.152688	0.389345
Amy1	0.152561	0.115861
Mib1	0.152514	1.56037
Fth1	0.152447	2.45071
Rps3a1	0.152377	1.48223
Abhd14b	0.152362	2.12111
Gm3362	0.15236	0.331683
Ppil6	0.152358	0.810185
NA	0.152128	0.357691
Itgb3bp	0.152073	1.64656
Psors1c2	0.152024	0.308791
Mcc	0.152016	1.11819
Ifitm3	0.151941	1.76953
Zer1	0.151939	1.78665
6820402A03Rik	0.151896	0.167101
Zfp160	0.151875	2.0677
Cryz	0.151862	2.54937
Dnm3	0.151779	1.52768
Bnipl	0.151704	1.57303
Syne4	0.151611	1.35786
Ubl3	0.151477	2.32302
Cox7a2l	0.151427	1.56254
Gm13461	0.151339	0.943086
Mzt1	0.151211	1.20798
Gas5	0.151182	1.57394
Elk4	0.151081	1.65294
Dynlt1c	0.151021	1.44794
Thoc2	0.151014	1.92875
Atg10	0.150973	1.13129
Dusp11	0.15091	2.03266
Nanos3	0.150845	0.232544
Csad	0.150777	1.51836
Prob1	0.150641	1.57454
Npr1	0.150578	0.796304
Ift57	0.150578	1.99123
Gm20522	0.150479	0.885053
Dennd1b	0.150347	2.25455
Tasor	0.150347	2.27906
Eef1a1	0.150314	1.6152
2810405F17Rik	0.150295	0.691585
D130007C19Rik	0.150233	0.162321
Tesmin	0.150211	0.158566
Tmsb15l	0.150209	0.39327
Nit2	0.150152	1.11989
Gm17546	0.150142	0.832955
Spsb4	0.150097	2.08216
2900089D17Rik	0.149982	0.205383
Star	0.149841	1.6657
Brca2	0.149718	1.17771
Cdo1	0.149707	0.343072
Cp	0.149683	1.87826
Nat8f1	0.149614	1.15914
Cstb	0.149519	1.05873
Gm14117	0.149464	0.389345
Gm26779	0.149458	0.176688
Zfp512b	0.149424	1.71176
Kif21b	0.149267	1.15103
Kazn	0.14918	1.69884
Zfand6	0.149083	2.63366
Ctps2	0.149076	2.15209
Slc35a1	0.149	1.10294
Add3	0.148852	2.25149
Gm38355	0.14874	0.175226
Sgms1	0.148709	2.87189
Gm10184	0.148551	0.549833
Cpd	0.148542	1.42843
Hnrnph1	0.14851	1.52689
Prpf39	0.14837	2.55503
Mrpl50	0.14836	1.22635
Gm42879	0.148352	0.665311
Pten	0.148236	2.4774
Mocos	0.148182	1.80511
Ubxn7	0.148081	2.5152
Syt14	0.147908	2.20298
Cep19	0.147904	2.79692
C2cd3	0.147828	1.51452
Prpf38b	0.147753	1.74758
Med28	0.147643	1.84647
Gm21092	0.147581	2.07869
Dpy30	0.147528	1.27995
Hk1os	0.147432	0.377973
Gm10076	0.147282	0.584965
Gm12522	0.147187	0.693336
Gpr137b	0.147034	2.64128
E230025N22Rik	0.146891	0.142428
Slc9a2	0.146842	2.43141
Rpl17	0.146677	0.877556
Susd2	0.146666	1.36527
Gm15772	0.146658	1.32068
Nid2	0.146653	2.06235
Proca1	0.146637	0.330854
Avpr1a	0.146581	0.259013
Qsox1	0.146581	2.49343
9130024F11Rik	0.14647	0.86412
Krcc1	0.146428	1.76209
Smg7	0.146331	1.74244
Glrx	0.146209	1.54561
Zfp763	0.146204	1.48621
NA	0.146194	1.88247
Rfc4	0.146177	1.37455
Cltc	0.14615	1.92987
BC002059	0.146146	1.41301
Rnf150	0.146082	1.75748
Gm7334	0.146057	0.60981
Kcnk10	0.145998	0.595506
Gm9843	0.145926	0.345208
Cd44	0.145896	1.44613
Lamp2	0.145856	1.57303
6820431F20Rik	0.145781	2.18366
Gnat1	0.145778	0.203309
4933431E20Rik	0.14567	0.951935
Rasa4	0.145628	2.11885
Apoe	0.145433	0.742822
Zfp54	0.145376	1.12304
NA	0.14536	0.28091
Rassf3	0.145356	2.30599
Ppp3ca	0.145301	1.7901
Golga4	0.145292	1.1403
Pdcd4	0.14513	2.18091
R74862	0.145094	0.837876
Gm13415	0.145079	0.515983
Wdr66	0.144969	0.105646
Mir155hg	0.144831	0.665509
Gm16008	0.144818	0.298672
Zfp873	0.144806	1.53119
Cuta	0.144672	2.4893
Otos	0.144566	0.208387
Celf4	0.144562	2.38397
Catsperd	0.144537	0.924794
Slc24a5	0.144377	0.152624
Cxcl17	0.144272	0.202983
Ppcdc	0.144215	1.84952
Cdh16	0.144024	1.99857
Rps5	0.143996	1.28892
Zfp607a	0.143991	1.9436
Frmd8os	0.14396	0.149376
Uap1l1	0.143951	2.10518
Ptbp2	0.143938	2.13309
Hipk4	0.143856	1.15896
Ncald	0.143849	2.01878
1500004A13Rik	0.143846	1.05236
Rdm1	0.143791	1.51418
Ankmy1	0.143717	0.196619
Rbak	0.143688	1.8004
Xaf1	0.14363	1.36595
Ly6g5b	0.143585	0.35052
Acer3	0.14356	1.12846
Pdzd9	0.14355	0.268156
Apln	0.143486	0.710096
Mpp7	0.143468	2.15947
Gk	0.143431	1.16306
Ncoa1	0.143389	1.43331
Gclc	0.143366	1.77213
Slc26a8	0.143301	0.176688
Ivns1abp	0.143239	1.47949
4930404I05Rik	0.143057	0.55826
Bmp6	0.142964	1.51418
2810428J06Rik	0.142735	0.492017
Gm13776	0.142729	0.255393
Gm43667	0.1427	0.545984
D730003I15Rik	0.142632	0.637259
Ak3	0.142607	2.59887
1300002E11Rik	0.142524	1.36009
4933415A04Rik	0.14247	0.98473
Cep57l1	0.142382	2.32302
Naa16	0.142306	2.04774
Cbr1	0.142267	1.21501
Rps15	0.14226	1.14298
Frg2f1	0.142237	0.197422
Cmtm3	0.142148	2.45071
Gm10778	0.142088	1.05071
Gm37696	0.14205	0.11511
1110019D14Rik	0.142041	0.902428
Zranb2	0.141933	1.90754
Lax1	0.141892	0.770023
Gm14122	0.141854	0.219396
Rfx3	0.141835	1.65666
Adam1a	0.141825	1.52968
Gm5499	0.141746	0.467666
Ttc30a2	0.141733	0.263103
Mgat4a	0.141668	1.3199
Uty	0.14165	2.14849
Cc2d2a	0.141632	1.37321
Ppp2r5a	0.141612	2.23033
Stx7	0.141564	1.85412
Slc35d1	0.141505	1.19357
Rb1	0.141412	2.87189
Gm15446	0.141294	1.58265
Zfp994	0.141253	1.80892
Vsig10l	0.14118	0.875691
Cenpp	0.141124	1.61625
Slc41a2	0.140956	0.723052
Gm14326	0.140954	1.30183
Arhgap33	0.140886	1.16287
[truncated: 12,581 more rows]
